# Supplementary material for: Gene regulation contributes to explain the impact of early life socioeconomic disadvantage on adult inflammatory levels in two cohort studies
Source: Sci Rep. 2021 Feb 4;11:3100. doi: 10.1038/s41598-021-82714-2 (PMC7862626; doi:10.1038/s41598-021-82714-2)
Supplement: Supplementary file 2 — Supplementary Table S1. [file 41598_2021_82714_MOESM2_ESM.xlsx]

## Sheet: Sheet1
HGNC Symbol	Ensembl	Chr	Start	End	Type
C1orf85	ENSG00000198715	1	156259880	156265463	2sMR
SMG5	ENSG00000198952	1	156219015	156252616	2sMR
PAQR6	ENSG00000160781	1	156213206	156217881	2sMR
HOXB2	ENSG00000173917	17	46618256	46623441	2sMR
PVRL2	ENSG00000130202	19	45349432	45392485	2sMR
FAM167A	ENSG00000154319	8	11278972	11332224	2sMR
HEATR3	ENSG00000155393	16	50099852	50140298	2sMR
GCAT	ENSG00000100116	22	38203912	38213183	2sMR
PAX8	ENSG00000125618	2	113973574	114036527	2sMR
DHRS9	ENSG00000073737	2	169921299	169952677	2sMR
ZFYVE19	ENSG00000166140	15	41099284	41106767	2sMR
TMEM79	ENSG00000163472	1	156252726	156262976	2sMR
AC011893.3	ENSG00000226806	2	136577761	136580657	2sMR
HSD17B13	ENSG00000170509	4	88224941	88244058	2sMR
MICA	ENSG00000204520	6	31371356	31383092	2sMR
HLA-DRB1	ENSG00000196126	6	32546546	32557625	2sMR
LGALS9C	ENSG00000171916	17	18380051	18398259	2sMR
CROCCP2	ENSG00000215908	1	16944751	16971178	2sMR
KHK	ENSG00000138030	2	27309615	27323640	2sMR
CAMKK2	ENSG00000110931	12	121675497	121736111	2sMR
SLC2A8	ENSG00000136856	9	130159421	130170703	2sMR
RPL12	ENSG00000197958	9	130209953	130213684	2sMR
C1QTNF4	ENSG00000172247	11	47611216	47616211	2sMR
MS4A6A	ENSG00000110077	11	59939081	59952139	2sMR
ATP13A1	ENSG00000105726	19	19756007	19774502	2sMR
SLC22A4	ENSG00000197208	5	131630136	131679899	2sMR
HCG27	ENSG00000206344	6	31165537	31171745	2sMR
CAPG	ENSG00000042493	2	85621871	85645555	2sMR
C8orf46	ENSG00000169085	8	67372238	67430759	2sMR
NR1H3	ENSG00000025434	11	47269851	47290396	2sMR
NAPG	ENSG00000134265	18	10525902	10552758	2sMR
ZNF79	ENSG00000196152	9	130186661	130207651	2sMR
CBX6	ENSG00000183741	22	39257455	39268319	2sMR
HOXB4	ENSG00000182742	17	46652875	46657473	2sMR
ZDHHC18	ENSG00000204160	1	27153201	27184093	2sMR
RAB20	ENSG00000139832	13	111175417	111214080	2sMR
IL18R1	ENSG00000115604	2	102927989	103015218	2sMR
CNN2	ENSG00000064666	19	1026212	1039068	2sMR
ZNF318	ENSG00000171467	6	43299513	43337181	2sMR
SCAP	ENSG00000114650	3	47455203	47518616	2sMR
HOXB3	ENSG00000120093	17	46626232	46682274	2sMR
MTMR10	ENSG00000166912	15	31231144	31283810	2sMR
TMEM258	ENSG00000134825	11	61556435	61560274	2sMR
RP11-738E22.3	ENSG00000269949	4	57827093	57827539	2sMR
NLRP3	ENSG00000162711	1	247579458	247612410	2sMR
SF3B2	ENSG00000087365	11	65818200	65836779	2sMR
DDR1	ENSG00000204580	6	30844198	30867933	2sMR
ODF3B	ENSG00000177989	22	50968139	50971009	2sMR
NT5C	ENSG00000125458	17	73126320	73127890	2sMR
DLEU1	ENSG00000176124	13	50656307	51298199	2sMR
EP300	ENSG00000100393	22	41487790	41576081	2sMR
C8orf58	ENSG00000241852	8	22457114	22461663	2sMR
RP11-428G5.5	ENSG00000255760	12	32030013	32040137	2sMR
NOP58	ENSG00000055044	2	203130439	203168389	2sMR
AP1M2	ENSG00000129354	19	10683347	10697991	2sMR
NCKIPSD	ENSG00000213672	3	48701364	48723797	2sMR
ZKSCAN1	ENSG00000106261	7	99613204	99639312	2sMR
RP11-661A12.9	ENSG00000255050	8	144655660	144659567	2sMR
ADARB1	ENSG00000197381	21	46493768	46646478	2sMR
MOV10	ENSG00000155363	1	113215763	113243368	2sMR
MAP3K8	ENSG00000107968	10	30722866	30750762	2sMR
CORO1B	ENSG00000172725	11	67205519	67211292	2sMR
CBL	ENSG00000110395	11	119076752	119177651	2sMR
TNXB	ENSG00000168477	6	32008931	32083111	2sMR
ZDHHC19	ENSG00000163958	3	195924320	195938308	2sMR
TRIP12	ENSG00000153827	2	230631930	230787955	2sMR
NFKB1	ENSG00000109320	4	103422486	103538459	2sMR
AEBP1	ENSG00000106624	7	44143960	44154161	2sMR
ABHD12	ENSG00000100997	20	25275379	25371619	2sMR
HSPA1B	ENSG00000204388	6	31795512	31798031	2sMR
PTK2	ENSG00000169398	8	141667999	142012315	2sMR
PARL	ENSG00000175193	3	183547173	183602721	2sMR
MMACHC	ENSG00000132763	1	45965725	45976739	2sMR
MED24	ENSG00000008838	17	38175350	38217468	2sMR
HIST1H4E	ENSG00000198518	6	26204858	26206266	2sMR
ARL2	ENSG00000213465	11	64781585	64789656	2sMR
SLC25A17	ENSG00000100372	22	41165634	41215403	2sMR
COL9A2	ENSG00000049089	1	40766159	40783488	2sMR
ARFGAP2	ENSG00000149182	11	47185848	47198676	2sMR
PRRC2A	ENSG00000204469	6	31588497	31605548	2sMR
HLA-DRA	ENSG00000204287	6	32407619	32412823	2sMR
FOS	ENSG00000170345	14	75745477	75748933	CTRA
FOSB	ENSG00000125740	19	45971253	45978437	CTRA
FOSL1	ENSG00000175592	11	65659520	65668044	CTRA
FOSL2	ENSG00000075426	2	28615315	28640179	CTRA
GBP1	ENSG00000117228	1	89518002	89531043	CTRA
IFI16	ENSG00000163565	1	158969758	159024945	CTRA
IFI27	ENSG00000165949	14	94571182	94583033	CTRA
IFI27L1	ENSG00000165948	14	94547628	94570192	CTRA
IFI27L2	ENSG00000119632	14	94594116	94596590	CTRA
IFI30	ENSG00000216490	19	18283972	18288927	CTRA
IFI35	ENSG00000068079	17	41158742	41166473	CTRA
IFI44	ENSG00000137965	1	79115481	79129763	CTRA
IFI44L	ENSG00000137959	1	79085607	79108484	CTRA
IFI6	ENSG00000126709	1	27992572	27998729	CTRA
IFIH1	ENSG00000115267	2	163123589	163175213	CTRA
IFIT1	ENSG00000185745	10	91152303	91163745	CTRA
IFIT1B	ENSG00000204010	10	91137813	91144962	CTRA
IFIT2	ENSG00000119922	10	91061712	91069033	CTRA
IFIT3	ENSG00000119917	10	91087651	91100728	CTRA
IFIT5	ENSG00000152778	10	91174343	91180758	CTRA
IFITM1	ENSG00000185885	11	313506	315272	CTRA
IFITM2	ENSG00000185201	11	307631	315272	CTRA
IFITM3	ENSG00000142089	11	319669	327537	CTRA
IFITM4P	ENSG00000235821	6	29718506	29718925	CTRA
IFITM5	ENSG00000206013	11	298200	299526	CTRA
IFNB1	ENSG00000171855	9	21077104	21077943	CTRA
IGJ	ENSG00000132465	4	71521258	71547534	CTRA
IGLL1	ENSG00000128322	22	23915312	23922495	CTRA
IGLL3P	ENSG00000206066	22	25714223	25716047	CTRA
IL1A	ENSG00000115008	2	113531492	113542167	CTRA
IL1B	ENSG00000125538	2	113587328	113594480	CTRA
IL6	ENSG00000136244	7	22765503	22771621	CTRA
IL8	ENSG00000169429	4	74606223	74609433	CTRA
IRF2	ENSG00000168310	4	185308867	185395734	CTRA
IRF7	ENSG00000185507	11	612553	615999	CTRA
IRF8	ENSG00000140968	16	85932409	85956215	CTRA
JUN	ENSG00000177606	1	59246465	59249785	CTRA
JUNB	ENSG00000171223	19	12902310	12904124	CTRA
JUND	ENSG00000130522	19	18390563	18392432	CTRA
MX1	ENSG00000157601	21	42792231	42831141	CTRA
MX2	ENSG00000183486	21	42733870	42781317	CTRA
NFKB1	ENSG00000109320	4	103422486	103538459	CTRA
NFKB2	ENSG00000077150	10	104153867	104162281	CTRA
OAS1	ENSG00000089127	12	113344582	113369990	CTRA
OAS2	ENSG00000111335	12	113416200	113449528	CTRA
OAS3	ENSG00000111331	12	113376157	113411054	CTRA
OASL	ENSG00000135114	12	121458095	121477045	CTRA
PTGS1	ENSG00000095303	9	125132824	125157982	CTRA
PTGS2	ENSG00000073756	1	186640923	186649559	CTRA
REL	ENSG00000162924	2	61108656	61150645	CTRA
RELA	ENSG00000173039	11	65421067	65430565	CTRA
RELB	ENSG00000104856	19	45504688	45541452	CTRA
TNF	ENSG00000232810	6	31543344	31546113	CTRA
