# Supplementary material for: Gene regulation contributes to explain the impact of early life socioeconomic disadvantage on adult inflammatory levels in two cohort studies
Source: Sci Rep. 2021 Feb 4;11:3100. doi: 10.1038/s41598-021-82714-2 (PMC7862626; doi:10.1038/s41598-021-82714-2)
Supplement: Supplementary file 3 — Supplementary Table S2. [file 41598_2021_82714_MOESM3_ESM.xlsx]

## Sheet: TableS2
ID	Chromosome	Position [bp]	Gene symbol [Ensembl]	Winning model - YFS	Winning model - SKIPOGH
cg06794398	1	156265456	ENSG00000198715	None	Group A
cg16093426	1	156265487	ENSG00000198715	Group A	Group A
cg20570016	1	156261298	ENSG00000198715	Group A	Group A
cg14496951	1	156265517	ENSG00000198715	Group A	Group A
cg12899301	1	156264332	ENSG00000198715	Group A	None
cg21786334	1	156265430	ENSG00000198715	Group A	Group A
cg21003380	1	156261207	ENSG00000198715	Group A	Group A
cg07234388	1	156261841	ENSG00000198715	Group A	Group A
cg13895221	1	156262829	ENSG00000198715	Group A	Group A
cg06497051	1	156261200	ENSG00000198715	Group A	Group A
cg01927409	1	156263520	ENSG00000198715	Group A	Group A
cg18667426	1	156265552	ENSG00000198715	Group A	None
cg16343331	1	156261230	ENSG00000198715	Group A	Group A
cg08061935	1	156266212	ENSG00000198715	Group A	Group A
cg18114036	1	156260918	ENSG00000198715	Group A	Group A
cg00713925	1	156265511	ENSG00000198715	Group A	Group A
cg22377142	1	156265275	ENSG00000198715	Group A	None
cg07496649	1	156261005	ENSG00000198715	Group A	Group A
cg08469215	1	156261351	ENSG00000198715	Group A	Group A
cg10096929	1	156261403	ENSG00000198715	Group A	Group A
cg08784511	1	156265485	ENSG00000198715	Group A	Group A
cg27228868	1	156262783	ENSG00000198715	None	Group A
cg20963814	1	156265453	ENSG00000198715	Group A	Group A
cg25133887	1	156266750	ENSG00000198715	Group A	Group A
cg06882877	1	156217801	ENSG00000198952	Group A	Group A
cg08763433	1	156252438	ENSG00000198952	Group A	None
cg20792284	1	156252776	ENSG00000198952	Group A	Group A
cg09604463	1	156218340	ENSG00000198952	Group A	Group A
cg11572390	1	156252937	ENSG00000198952	Group A	Group A
cg24685761	1	156253152	ENSG00000198952	Group A	Group A
cg07512800	1	156252644	ENSG00000198952	Group A	Group A
cg24152297	1	156218676	ENSG00000198952	Group A	Group A
cg14704473	1	156228979	ENSG00000198952	Group A	Group A
cg10199857	1	156232301	ENSG00000198952	Group A	Group A
cg11078824	1	156229901	ENSG00000198952	Group A	None
cg05041348	1	156227226	ENSG00000198952	Group A	Group A
cg25012898	1	156252187	ENSG00000198952	Group A	Group A
cg20529371	1	156237465	ENSG00000198952	Group A	Group A
cg02221531	1	156222736	ENSG00000198952	None	None
cg12672914	1	156238159	ENSG00000198952	Group A	Group A
cg12315598	1	156222578	ENSG00000198952	Group A	Group A
cg12537825	1	156249962	ENSG00000198952	Group A	Group A
cg20530246	1	156218759	ENSG00000198952	Group A	Group A
cg12942329	1	156254025	ENSG00000198952	Group A	Group A
cg05699320	1	156221285	ENSG00000198952	Group A	Group A
cg13585073	1	156221551	ENSG00000198952	Group E	Group A
cg10010219	1	156218091	ENSG00000198952	Group A	Group A
cg14450718	1	156253364	ENSG00000198952	Group A	Group A
cg22517841	1	156246991	ENSG00000198952	Group A	Group A
cg09269759	1	156221227	ENSG00000198952	Group A	Group A
cg10482202	1	156222098	ENSG00000198952	Group A	Group A
cg21905623	1	156235145	ENSG00000198952	Group A	Group A
cg24455159	1	156228944	ENSG00000198952	Group A	Group A
cg23732789	1	156251672	ENSG00000198952	Group A	Group A
cg00500989	1	156253073	ENSG00000198952	Group A	Group A
cg16753621	1	156254008	ENSG00000198952	Group A	Group A
cg16491166	1	156252876	ENSG00000198952	Group A	Group A
cg16605187	1	156252484	ENSG00000198952	Group A	Group A
cg10046892	1	156217942	ENSG00000198952	Group A	Group A
cg18973101	1	156251280	ENSG00000198952	Group A	Group A
cg12303685	1	156218094	ENSG00000198952	None	Group A
cg13893965	1	156223559	ENSG00000198952	Group A	Group A
cg26541780	1	156217981	ENSG00000198952	Group A	Group A
cg00781875	1	156252398	ENSG00000198952	Group A	Group A
cg02696763	1	156252642	ENSG00000198952	Group A	Group A
cg19754013	1	156252628	ENSG00000198952	Group A	Group A
cg01583940	1	156218009	ENSG00000198952	Group A	Group A
cg03954786	1	156218113	ENSG00000198952	Group A	Group A
cg06882877	1	156217801	ENSG00000160781	None	Group A
cg20333836	1	156215418	ENSG00000160781	None	Group A
cg09604463	1	156218340	ENSG00000160781	Group A	Group A
cg14031683	1	156215507	ENSG00000160781	None	Group A
cg24152297	1	156218676	ENSG00000160781	None	Group A
cg07598367	1	156215038	ENSG00000160781	None	Group A
cg00105102	1	156217178	ENSG00000160781	None	None
cg20530246	1	156218759	ENSG00000160781	Group A	Group A
cg10010219	1	156218091	ENSG00000160781	Group A	Group A
cg23729443	1	156211840	ENSG00000160781	None	Group A
cg04356968	1	156212005	ENSG00000160781	None	Group A
cg14980620	1	156216957	ENSG00000160781	Group A	Group A
cg10544251	1	156215727	ENSG00000160781	None	Group A
cg10046892	1	156217942	ENSG00000160781	None	Group A
cg05267893	1	156213621	ENSG00000160781	None	Group A
cg12303685	1	156218094	ENSG00000160781	None	Group A
cg15900987	1	156212578	ENSG00000160781	None	Group E
cg26022183	1	156215655	ENSG00000160781	None	Group A
cg26541780	1	156217981	ENSG00000160781	None	Group A
cg17258069	1	156215846	ENSG00000160781	Group A	Group A
cg12036877	1	156211896	ENSG00000160781	None	Group A
cg22643641	1	156215834	ENSG00000160781	Group A	None
cg01583940	1	156218009	ENSG00000160781	None	Group A
cg03954786	1	156218113	ENSG00000160781	None	Group A
cg20302342	1	156215951	ENSG00000160781	None	Group A
cg24670453	1	156211892	ENSG00000160781	None	Group A
cg26841048	17	46622454	ENSG00000173917	Group A	Group A
cg10122916	17	46623937	ENSG00000173917	Group A	None
cg09313705	17	46622491	ENSG00000173917	Group A	Group A
cg23530553	17	46622536	ENSG00000173917	Group A	Group A
cg03709178	17	46621057	ENSG00000173917	Group A	Group A
cg02816923	17	46620447	ENSG00000173917	Group A	Group A
cg01562005	17	46621420	ENSG00000173917	Group A	Group A
cg02494572	17	46624268	ENSG00000173917	Group A	Group A
cg17573933	17	46623780	ENSG00000173917	Group A	Group A
cg01882880	17	46623819	ENSG00000173917	Group A	Group A
cg10381440	17	46622715	ENSG00000173917	Group A	Group E
cg03003334	17	46621591	ENSG00000173917	Group A	Group A
cg03260249	17	46622154	ENSG00000173917	Group A	Group A
cg22777724	17	46622516	ENSG00000173917	Group A	Group A
cg22703115	17	46621297	ENSG00000173917	Group A	Group A
cg25882366	17	46622037	ENSG00000173917	Group A	Group A
cg22593405	17	46622817	ENSG00000173917	Group A	Group A
cg21124892	17	46620895	ENSG00000173917	Group A	Group A
cg11955385	17	46619088	ENSG00000173917	Group A	Group A
cg19474833	17	46622899	ENSG00000173917	Group A	None
cg20401567	17	46619555	ENSG00000173917	Group A	Group A
cg12468273	17	46620917	ENSG00000173917	Group A	Group A
cg21780393	17	46618919	ENSG00000173917	Group A	Group A
cg06942183	17	46622607	ENSG00000173917	Group A	Group A
cg13590819	17	46621042	ENSG00000173917	Group A	Group A
cg10788618	17	46622022	ENSG00000173917	Group A	Group A
cg12121660	17	46621709	ENSG00000173917	Group A	Group A
cg22807449	17	46622522	ENSG00000173917	Group A	None
cg19047660	17	46619923	ENSG00000173917	Group A	Group A
cg17807663	17	46622012	ENSG00000173917	Group A	Group A
cg17151409	17	46620585	ENSG00000173917	Group A	Group A
cg25732028	17	46619313	ENSG00000173917	Group A	Group A
cg13872950	17	46620460	ENSG00000173917	Group A	Group A
cg18821198	19	45369068	ENSG00000130202	Group A	Group A
cg08267701	19	45393621	ENSG00000130202	Group A	Group A
cg19669163	19	45373956	ENSG00000130202	Group A	None
cg09542063	19	45349057	ENSG00000130202	Group A	Group A
cg06198803	19	45371896	ENSG00000130202	Group A	None
cg11643040	19	45361327	ENSG00000130202	Group A	Group A
cg11670000	19	45352950	ENSG00000130202	Group A	Group A
cg10533411	19	45393385	ENSG00000130202	Group A	Group A
cg23265053	19	45393853	ENSG00000130202	Group A	Group A
cg08054038	19	45348674	ENSG00000130202	Group A	Group A
cg02879267	19	45349558	ENSG00000130202	Group A	Group A
cg27661381	19	45349903	ENSG00000130202	Group A	Group A
cg23849595	19	45370167	ENSG00000130202	Group A	Group A
cg01665795	19	45348917	ENSG00000130202	Group A	Group A
cg02863842	19	45349685	ENSG00000130202	Group A	Group A
cg08583001	19	45348226	ENSG00000130202	Group A	Group A
cg06720949	19	45381937	ENSG00000130202	Group A	Group A
cg02534753	19	45349311	ENSG00000130202	Group A	Group A
cg04677623	19	45349329	ENSG00000130202	Group A	Group E
cg07251576	19	45349316	ENSG00000130202	Group A	Group A
cg22024783	19	45393916	ENSG00000130202	Group A	Group A
cg27534894	19	45393925	ENSG00000130202	Group A	Group A
cg02018544	19	45391646	ENSG00000130202	Group A	Group A
cg16103604	8	11284912	ENSG00000154319	Group A	Group A
cg15137355	8	11302030	ENSG00000154319	Group A	Group A
cg10613815	8	11283299	ENSG00000154319	Group A	None
cg07195258	8	11281040	ENSG00000154319	Group A	None
cg18080662	8	11290916	ENSG00000154319	Group A	None
cg02462837	8	11322452	ENSG00000154319	Group A	Group A
cg03059247	8	11287657	ENSG00000154319	Group A	Group A
cg04671550	8	11331292	ENSG00000154319	Group A	Group A
cg05840795	8	11325356	ENSG00000154319	Group A	Group A
cg17014292	8	11280085	ENSG00000154319	Group A	Group A
cg12516759	8	11291446	ENSG00000154319	Group A	Group A
cg16824901	8	11302243	ENSG00000154319	Group A	Group A
cg20717059	8	11324817	ENSG00000154319	Group A	Group A
cg19520497	8	11282761	ENSG00000154319	Group A	Group A
cg00832105	8	11331707	ENSG00000154319	Group A	None
cg11661318	8	11303067	ENSG00000154319	Group A	Group A
cg24453881	8	11308943	ENSG00000154319	Group A	Group A
cg16105891	8	11287161	ENSG00000154319	Group A	Group A
cg04048557	8	11325201	ENSG00000154319	Group A	Group A
cg17653522	8	11289465	ENSG00000154319	Group A	None
cg15854644	8	11331898	ENSG00000154319	Group A	Group A
cg24203937	8	11277700	ENSG00000154319	None	Group A
cg02621357	8	11296980	ENSG00000154319	Group A	Group A
cg03547562	8	11327014	ENSG00000154319	None	Group A
cg26681367	8	11302197	ENSG00000154319	None	Group A
cg17185823	8	11324806	ENSG00000154319	None	Group A
cg06157837	16	50130934	ENSG00000155393	Group A	Group A
cg14776024	16	50113595	ENSG00000155393	Group A	Group A
cg13342195	16	50100533	ENSG00000155393	Group A	Group A
cg21644628	16	50099438	ENSG00000155393	Group A	Group A
cg06110305	16	50128025	ENSG00000155393	Group A	Group A
cg09230646	16	50099117	ENSG00000155393	Group A	Group A
cg02902546	16	50136493	ENSG00000155393	Group A	Group A
cg16034260	16	50130847	ENSG00000155393	Group A	Group A
cg20986952	16	50104679	ENSG00000155393	Group A	Group A
cg01561092	16	50100815	ENSG00000155393	Group A	Group A
cg06723784	16	50130896	ENSG00000155393	Group A	Group A
cg18053056	16	50099232	ENSG00000155393	Group A	None
cg21339832	16	50128072	ENSG00000155393	Group A	Group A
cg16450200	16	50099606	ENSG00000155393	Group A	Group A
cg00304081	16	50105230	ENSG00000155393	Group A	Group A
cg01780613	16	50099896	ENSG00000155393	Group A	Group A
cg05926943	16	50100517	ENSG00000155393	Group A	Group A
cg25607294	22	38203603	ENSG00000100116	Group A	Group A
cg17288310	22	38207954	ENSG00000100116	Group A	Group A
cg24053715	22	38214548	ENSG00000100116	Group A	Group A
cg01324516	22	38212951	ENSG00000100116	Group A	Group A
cg25043629	22	38202659	ENSG00000100116	Group A	Group A
cg19182908	22	38204192	ENSG00000100116	Group A	Group A
cg12598364	22	38203677	ENSG00000100116	Group A	Group A
cg13387677	22	38203802	ENSG00000100116	Group A	Group A
cg09909877	22	38203717	ENSG00000100116	Group A	Group A
cg20090147	22	38203989	ENSG00000100116	None	Group A
cg00354484	2	114007283	ENSG00000125618	Group A	Group A
cg12380585	2	114000677	ENSG00000125618	Group A	None
cg02675527	2	114030824	ENSG00000125618	Group A	Group A
cg02416034	2	113978082	ENSG00000125618	Group A	Group A
cg18144655	2	114007341	ENSG00000125618	Group A	Group A
cg24409539	2	114034595	ENSG00000125618	Group A	Group E
cg25758828	2	113976143	ENSG00000125618	Group A	Group A
cg17519498	2	114027644	ENSG00000125618	Group A	Group A
cg09250933	2	114035619	ENSG00000125618	Group A	Group A
cg23564664	2	113997917	ENSG00000125618	Group A	Group A
cg21065856	2	114008907	ENSG00000125618	Group A	Group E
cg21482265	2	113992762	ENSG00000125618	Group A	Group A
cg09130611	2	114000661	ENSG00000125618	Group A	Group A
cg13020245	2	113995370	ENSG00000125618	Group A	Group A
cg05106191	2	114036685	ENSG00000125618	Group A	Group A
cg15037451	2	114014992	ENSG00000125618	Group A	Group A
cg23156509	2	114033830	ENSG00000125618	Group A	Group A
cg23136554	2	114037060	ENSG00000125618	Group A	Group A
cg19081868	2	113991662	ENSG00000125618	Group A	Group A
cg04746199	2	114034534	ENSG00000125618	Group A	Group A
cg05189103	2	114030936	ENSG00000125618	Group A	Group A
cg23122642	2	113992694	ENSG00000125618	Group A	Group A
cg24959338	2	114006672	ENSG00000125618	Group A	Group A
cg06675538	2	114033490	ENSG00000125618	Group A	Group A
cg25042226	2	114036571	ENSG00000125618	Group A	Group A
cg15281496	2	114036564	ENSG00000125618	Group A	None
cg19774992	2	113998270	ENSG00000125618	Group A	Group A
cg17445212	2	113993313	ENSG00000125618	Group A	Group A
cg00422909	2	113994578	ENSG00000125618	Group A	Group A
cg19485930	2	113999421	ENSG00000125618	Group A	Group A
cg04345118	2	113995456	ENSG00000125618	None	Group A
cg14401624	2	114037124	ENSG00000125618	Group A	Group A
cg03120758	2	113997338	ENSG00000125618	Group A	Group A
cg09704166	2	114031854	ENSG00000125618	Group A	Group A
cg04293501	2	114037465	ENSG00000125618	Group A	Group A
cg22329711	2	114035987	ENSG00000125618	Group A	Group A
cg25118718	2	113987248	ENSG00000125618	Group A	Group A
cg19083407	2	113993142	ENSG00000125618	Group A	Group A
cg01211054	2	114008221	ENSG00000125618	Group A	Group A
cg07463832	2	114000230	ENSG00000125618	Group A	Group A
cg05194362	2	114036444	ENSG00000125618	Group A	Group A
cg12409098	2	114028273	ENSG00000125618	Group A	Group A
cg20944544	2	113991892	ENSG00000125618	Group A	Group A
cg17774569	2	113998034	ENSG00000125618	Group A	Group A
cg06881093	2	114035983	ENSG00000125618	Group A	Group A
cg01577475	2	114033581	ENSG00000125618	Group A	Group A
cg25243455	2	114033360	ENSG00000125618	Group A	Group A
cg12691894	2	114036602	ENSG00000125618	Group A	Group A
cg07594247	2	113993304	ENSG00000125618	Group A	Group A
cg07772999	2	113993052	ENSG00000125618	Group A	Group A
cg21550016	2	113992930	ENSG00000125618	Group A	Group A
cg11763394	2	113992921	ENSG00000125618	Group A	Group A
cg27608756	2	114036573	ENSG00000125618	Group A	Group A
cg09234973	2	113975820	ENSG00000125618	Group A	Group A
cg12889195	2	113992843	ENSG00000125618	Group A	Group A
cg07521825	2	169928858	ENSG00000073737	Group A	Group D
cg20112357	2	169925953	ENSG00000073737	Group A	Group D
cg11128374	2	169922478	ENSG00000073737	Group A	None
cg12160869	2	169948477	ENSG00000073737	Group A	Group C
cg22720885	2	169926006	ENSG00000073737	Group A	Group D
cg11633025	2	169937224	ENSG00000073737	Group A	Group C
cg05624376	2	169939876	ENSG00000073737	Group A	Group A
cg14194187	2	169936756	ENSG00000073737	Group A	Group D
cg20084795	2	169922202	ENSG00000073737	Group A	Group D
cg02743878	2	169937094	ENSG00000073737	Group A	Group A
cg04276453	2	169925440	ENSG00000073737	Group A	Group C
cg11989256	2	169952127	ENSG00000073737	Group A	None
cg11338049	2	169924915	ENSG00000073737	Group A	None
cg04554613	2	169945470	ENSG00000073737	Group A	None
cg04132288	2	169922793	ENSG00000073737	Group A	None
cg11967674	2	169921114	ENSG00000073737	Group A	Group C
cg00768195	2	169927922	ENSG00000073737	Group A	Group A
cg06836480	2	169928251	ENSG00000073737	Group A	Group A
cg19816233	2	169934708	ENSG00000073737	Group A	Group D
cg01462353	2	169939873	ENSG00000073737	Group A	Group A
cg12065750	2	169929133	ENSG00000073737	Group A	Group C
cg05961700	2	169937750	ENSG00000073737	None	Group A
cg12254216	15	41102135	ENSG00000166140	Group A	Group A
cg03012280	15	41098255	ENSG00000166140	Group A	Group A
cg22707016	15	41098847	ENSG00000166140	Group A	Group A
cg13045913	15	41100308	ENSG00000166140	Group A	Group A
cg04889446	15	41099650	ENSG00000166140	Group A	Group A
cg25498107	15	41100233	ENSG00000166140	Group A	Group A
cg25966812	15	41101870	ENSG00000166140	Group A	None
cg06067370	15	41099605	ENSG00000166140	Group A	Group A
cg19215270	15	41099783	ENSG00000166140	Group A	Group A
cg08186447	15	41100798	ENSG00000166140	Group A	Group A
cg27033923	15	41106683	ENSG00000166140	Group A	Group A
cg15059511	15	41099719	ENSG00000166140	Group A	Group A
cg08659539	15	41098188	ENSG00000166140	Group A	Group A
cg23145417	15	41099776	ENSG00000166140	Group A	Group A
cg24491780	15	41107391	ENSG00000166140	Group A	Group A
cg20015921	15	41099716	ENSG00000166140	Group A	Group A
cg15399876	15	41099301	ENSG00000166140	Group A	Group A
cg17777493	15	41099271	ENSG00000166140	Group A	Group A
cg01392184	15	41099692	ENSG00000166140	Group A	Group A
cg23171573	15	41099257	ENSG00000166140	Group A	Group A
cg06725652	15	41099250	ENSG00000166140	Group A	Group A
cg07020338	15	41099895	ENSG00000166140	Group A	Group A
cg20570016	1	156261298	ENSG00000163472	Group A	Group A
cg08763433	1	156252438	ENSG00000163472	Group A	None
cg20792284	1	156252776	ENSG00000163472	Group A	Group A
cg11572390	1	156252937	ENSG00000163472	Group A	Group A
cg24685761	1	156253152	ENSG00000163472	Group A	Group A
cg07512800	1	156252644	ENSG00000163472	Group A	Group A
cg12899301	1	156264332	ENSG00000163472	Group A	None
cg25012898	1	156252187	ENSG00000163472	Group A	Group A
cg21003380	1	156261207	ENSG00000163472	Group A	Group A
cg07234388	1	156261841	ENSG00000163472	Group A	Group A
cg12942329	1	156254025	ENSG00000163472	Group A	Group A
cg13895221	1	156262829	ENSG00000163472	Group A	Group A
cg06497051	1	156261200	ENSG00000163472	Group A	Group A
cg01927409	1	156263520	ENSG00000163472	Group A	Group A
cg14450718	1	156253364	ENSG00000163472	Group A	Group A
cg15793285	1	156256095	ENSG00000163472	Group A	Group A
cg16691898	1	156255600	ENSG00000163472	Group A	None
cg23732789	1	156251672	ENSG00000163472	Group A	Group A
cg00500989	1	156253073	ENSG00000163472	Group A	Group A
cg16753621	1	156254008	ENSG00000163472	Group A	Group A
cg16343331	1	156261230	ENSG00000163472	Group A	Group A
cg16491166	1	156252876	ENSG00000163472	Group A	Group A
cg16605187	1	156252484	ENSG00000163472	Group A	Group A
cg18114036	1	156260918	ENSG00000163472	Group A	Group A
cg00249974	1	156254149	ENSG00000163472	Group A	Group A
cg18973101	1	156251280	ENSG00000163472	Group A	Group A
cg21295295	1	156256448	ENSG00000163472	Group A	Group A
cg07496649	1	156261005	ENSG00000163472	Group A	Group A
cg05954120	1	156254757	ENSG00000163472	Group A	Group A
cg23634417	1	156255479	ENSG00000163472	Group A	Group A
cg08469215	1	156261351	ENSG00000163472	Group A	Group A
cg10096929	1	156261403	ENSG00000163472	Group A	Group A
cg00781875	1	156252398	ENSG00000163472	Group A	Group A
cg27228868	1	156262783	ENSG00000163472	None	Group A
cg02696763	1	156252642	ENSG00000163472	Group A	Group A
cg19754013	1	156252628	ENSG00000163472	Group A	Group A
cg14667406	2	136577303	ENSG00000226806	None	Group A
cg26186509	2	136577654	ENSG00000226806	None	Group A
cg26932455	2	136577732	ENSG00000226806	None	Group A
cg04061696	2	136577747	ENSG00000226806	None	Group E
cg18445143	4	88238178	ENSG00000170509	Group A	Group A
cg09998004	4	88244909	ENSG00000170509	Group A	None
cg10062316	4	88245032	ENSG00000170509	Group A	Group A
cg08815403	4	88244142	ENSG00000170509	Group A	None
cg08768920	4	88233933	ENSG00000170509	None	Group E
cg26650885	4	88245132	ENSG00000170509	Group A	Group A
cg24999727	4	88243818	ENSG00000170509	Group A	Group A
cg09013032	4	88225834	ENSG00000170509	Group A	Group A
cg14095637	6	31371351	ENSG00000204520	None	Group A
cg02726263	6	31373660	ENSG00000204520	None	Group A
cg03354376	6	31371103	ENSG00000204520	Group A	Group A
cg07103722	6	31370532	ENSG00000204520	Group A	Group A
cg02918101	6	31371497	ENSG00000204520	None	Group A
cg23715728	6	31379258	ENSG00000204520	Group A	Group A
cg22099241	6	31379358	ENSG00000204520	None	Group A
cg14228840	6	31371488	ENSG00000204520	None	Group A
cg26028810	6	31371164	ENSG00000204520	Group A	Group A
cg13829635	6	31371573	ENSG00000204520	None	Group A
cg02016545	6	31371423	ENSG00000204520	None	Group A
cg10750989	6	31371330	ENSG00000204520	None	Group A
cg16065270	6	31370798	ENSG00000204520	None	Group A
cg25583983	6	31371820	ENSG00000204520	None	Group A
cg03990811	6	31371318	ENSG00000204520	None	Group A
cg10638439	6	31371271	ENSG00000204520	None	Group A
cg08866144	6	31371784	ENSG00000204520	None	Group A
cg14462939	6	31371262	ENSG00000204520	None	Group A
cg07625630	6	31382118	ENSG00000204520	Group A	None
cg07647677	6	31380248	ENSG00000204520	Group A	None
cg13139838	6	31382197	ENSG00000204520	Group A	None
cg26504614	6	31382102	ENSG00000204520	None	Group A
cg18088903	6	31371612	ENSG00000204520	Group A	Group A
cg19092529	6	31380541	ENSG00000204520	Group A	None
cg27144224	6	31371837	ENSG00000204520	Group A	Group A
cg04055147	6	31371539	ENSG00000204520	Group A	Group A
cg05293117	6	31371353	ENSG00000204520	Group A	Group A
cg17221483	6	31371322	ENSG00000204520	Group A	Group A
cg08231637	6	32556475	ENSG00000196126	Group A	Group A
cg18097763	6	32548402	ENSG00000196126	Group A	Group A
cg21810411	6	32549139	ENSG00000196126	Group A	Group A
cg00211215	6	32552246	ENSG00000196126	Group A	Group A
cg15982117	6	32552106	ENSG00000196126	Group A	Group A
cg18522239	17	18397849	ENSG00000171916	Group A	Group A
cg00178562	1	16966354	ENSG00000215908	Group A	Group A
cg23954541	1	16969609	ENSG00000215908	Group A	Group A
cg01797434	1	16968465	ENSG00000215908	Group A	Group A
cg18139826	2	27316981	ENSG00000138030	Group A	Group A
cg06293611	2	27308434	ENSG00000138030	Group A	Group A
cg26719995	2	27309153	ENSG00000138030	Group A	Group A
cg07070413	2	27313144	ENSG00000138030	Group A	Group A
cg03339938	2	27317441	ENSG00000138030	Group A	Group A
cg23562406	2	27319374	ENSG00000138030	Group A	Group A
cg27182750	2	27319174	ENSG00000138030	Group A	Group A
cg08322866	2	27317515	ENSG00000138030	Group A	Group A
cg15170715	2	27308877	ENSG00000138030	Group A	Group A
cg08285371	2	27323827	ENSG00000138030	Group A	Group A
cg12850832	2	27309063	ENSG00000138030	Group A	Group A
cg13833436	2	27322278	ENSG00000138030	Group A	Group A
cg12510286	2	27309317	ENSG00000138030	Group A	Group A
cg17372494	2	27310078	ENSG00000138030	Group A	Group A
cg05505545	2	27312716	ENSG00000138030	Group A	None
cg00500936	12	121735583	ENSG00000110931	None	Group A
cg06150302	12	121681590	ENSG00000110931	Group A	Group A
cg17311626	12	121696595	ENSG00000110931	Group A	Group A
cg19880722	12	121735139	ENSG00000110931	Group A	Group A
cg23235876	12	121735450	ENSG00000110931	Group A	None
cg19153003	12	121698481	ENSG00000110931	Group A	Group A
cg00632496	12	121687619	ENSG00000110931	None	Group A
cg11738669	12	121706759	ENSG00000110931	Group A	Group A
cg17234556	12	121675837	ENSG00000110931	None	Group A
cg07509145	12	121717203	ENSG00000110931	Group A	None
cg09610725	12	121712374	ENSG00000110931	Group A	Group A
cg27088822	12	121731226	ENSG00000110931	Group A	Group A
cg12727477	12	121698988	ENSG00000110931	Group A	Group A
cg03726532	12	121712245	ENSG00000110931	Group A	None
cg03865604	12	121717886	ENSG00000110931	Group A	Group A
cg04630171	12	121735002	ENSG00000110931	Group A	None
cg21843838	12	121721265	ENSG00000110931	Group A	Group A
cg03391567	12	121725125	ENSG00000110931	Group A	Group A
cg02665728	12	121682149	ENSG00000110931	Group A	None
cg11833157	12	121699704	ENSG00000110931	Group A	Group A
cg01729108	12	121695590	ENSG00000110931	Group A	Group A
cg17519189	12	121705975	ENSG00000110931	Group A	Group A
cg13285862	12	121735363	ENSG00000110931	Group A	Group A
cg05085383	12	121713014	ENSG00000110931	Group A	Group A
cg12270129	12	121734046	ENSG00000110931	Group A	Group A
cg17701718	12	121699087	ENSG00000110931	Group A	Group A
cg21348709	12	121708654	ENSG00000110931	Group A	Group A
cg22032709	12	121677269	ENSG00000110931	Group A	None
cg12965819	12	121693437	ENSG00000110931	None	Group A
cg19609099	12	121710771	ENSG00000110931	Group A	Group A
cg01652971	12	121684868	ENSG00000110931	Group A	None
cg04649985	12	121713316	ENSG00000110931	Group A	Group A
cg16942632	12	121726240	ENSG00000110931	Group A	Group A
cg20239081	12	121687822	ENSG00000110931	Group A	Group A
cg07971731	12	121690998	ENSG00000110931	Group A	Group A
cg03310942	12	121719890	ENSG00000110931	Group A	Group A
cg23383531	12	121688317	ENSG00000110931	Group A	Group A
cg15725264	12	121697150	ENSG00000110931	Group A	Group A
cg14838276	12	121712880	ENSG00000110931	Group A	Group A
cg13374726	12	121735396	ENSG00000110931	Group A	None
cg02973960	12	121722749	ENSG00000110931	Group A	Group A
cg04725372	12	121680400	ENSG00000110931	None	Group A
cg12197980	12	121688733	ENSG00000110931	Group A	Group A
cg14504499	12	121733425	ENSG00000110931	Group A	None
cg05927316	12	121712380	ENSG00000110931	Group A	Group A
cg12590521	12	121678474	ENSG00000110931	Group A	None
cg11787907	12	121734283	ENSG00000110931	Group A	None
cg02963283	12	121735111	ENSG00000110931	Group A	None
cg04832916	12	121736579	ENSG00000110931	Group A	Group A
cg09297514	12	121678558	ENSG00000110931	Group A	Group A
cg27530186	12	121688459	ENSG00000110931	Group A	Group A
cg24169820	12	121711996	ENSG00000110931	Group A	None
cg05133009	12	121711847	ENSG00000110931	Group A	None
cg26426437	12	121686502	ENSG00000110931	Group A	Group A
cg05492502	12	121712161	ENSG00000110931	Group A	Group A
cg15535363	12	121688416	ENSG00000110931	Group A	None
cg02137883	9	130158080	ENSG00000136856	Group A	None
cg14837436	9	130158920	ENSG00000136856	Group A	Group A
cg23663984	9	130164588	ENSG00000136856	Group A	Group A
cg00765769	9	130166322	ENSG00000136856	Group A	Group A
cg02868783	9	130166464	ENSG00000136856	Group A	Group A
cg06588683	9	130165218	ENSG00000136856	None	Group A
cg14018434	9	130161758	ENSG00000136856	Group A	Group A
cg06843131	9	130158290	ENSG00000136856	Group A	Group A
cg12281690	9	130159266	ENSG00000136856	Group A	Group A
cg00757413	9	130160153	ENSG00000136856	Group A	None
cg00114012	9	130158144	ENSG00000136856	Group A	None
cg03577563	9	130169523	ENSG00000136856	Group A	Group A
cg19021975	9	130159268	ENSG00000136856	Group A	Group A
cg04016166	9	130159351	ENSG00000136856	Group A	Group A
cg14250560	9	130164928	ENSG00000136856	Group A	None
cg21401932	9	130160489	ENSG00000136856	Group A	Group A
cg20758474	9	130159257	ENSG00000136856	Group A	Group A
cg26158615	9	130166258	ENSG00000136856	Group A	None
cg03804985	9	130159694	ENSG00000136856	Group A	Group A
cg00577364	9	130166375	ENSG00000136856	None	Group A
cg24046474	9	130212550	ENSG00000197958	Group A	Group A
cg14402529	9	130209217	ENSG00000197958	Group A	Group A
cg05840553	9	130212635	ENSG00000197958	Group A	Group A
cg21173192	9	130209443	ENSG00000197958	Group A	Group A
cg08438425	9	130214173	ENSG00000197958	Group A	Group A
cg13676383	9	130214235	ENSG00000197958	Group A	Group A
cg08399006	9	130214353	ENSG00000197958	Group A	Group A
cg19810953	9	130211696	ENSG00000197958	Group A	None
cg13981001	9	130211749	ENSG00000197958	Group A	None
cg17331222	9	130214334	ENSG00000197958	Group A	Group A
cg10188131	9	130214136	ENSG00000197958	Group A	Group A
cg04832830	9	130213725	ENSG00000197958	Group A	Group A
cg13969579	9	130213801	ENSG00000197958	Group A	Group A
cg06960348	9	130213746	ENSG00000197958	Group A	Group A
cg14519682	9	130213309	ENSG00000197958	Group A	Group A
cg14563165	9	130214037	ENSG00000197958	Group A	Group A
cg10049880	9	130213948	ENSG00000197958	Group A	Group A
cg13076973	11	47612548	ENSG00000172247	Group A	None
cg02848401	11	47617346	ENSG00000172247	Group A	Group C
cg04824401	11	47612380	ENSG00000172247	Group A	Group C
cg15914011	11	47615898	ENSG00000172247	Group A	Group C
cg04411041	11	47610098	ENSG00000172247	Group A	None
cg12983679	11	47613483	ENSG00000172247	Group A	Group A
cg27051260	11	47616825	ENSG00000172247	Group A	Group C
cg15575356	11	47616757	ENSG00000172247	Group A	Group C
cg20660775	11	47613458	ENSG00000172247	Group A	Group C
cg07409245	11	47616751	ENSG00000172247	Group A	Group A
cg17346098	11	47613496	ENSG00000172247	Group A	Group A
cg09507712	11	47616693	ENSG00000172247	Group A	Group A
cg05537653	11	47612070	ENSG00000172247	Group A	Group C
cg06911753	11	47611236	ENSG00000172247	Group A	Group C
cg17282004	11	47615333	ENSG00000172247	Group A	Group C
cg18356785	11	47611780	ENSG00000172247	Group A	Group C
cg19198483	11	47616096	ENSG00000172247	Group A	Group C
cg06419398	11	59952352	ENSG00000110077	Group A	Group D
cg04353769	11	59951557	ENSG00000110077	Group A	None
cg02421646	11	59943477	ENSG00000110077	Group A	None
cg00580057	11	59945382	ENSG00000110077	Group A	None
cg02902955	11	59952106	ENSG00000110077	Group A	Group D
cg24026212	11	59952134	ENSG00000110077	Group A	None
cg04467925	11	59951820	ENSG00000110077	Group A	Group D
cg05090904	11	59947917	ENSG00000110077	None	Group C
cg07170641	11	59950068	ENSG00000110077	Group A	None
cg06881914	11	59951663	ENSG00000110077	Group A	None
cg26250585	11	59950745	ENSG00000110077	Group A	None
cg07254413	11	59940485	ENSG00000110077	Group A	None
cg26175933	11	59947528	ENSG00000110077	Group A	Group D
cg24865498	11	59947503	ENSG00000110077	Group A	Group C
cg20284999	11	59952153	ENSG00000110077	Group A	None
cg00673646	11	59950525	ENSG00000110077	Group A	None
cg07899459	19	19755036	ENSG00000105726	Group A	Group A
cg24850474	19	19772686	ENSG00000105726	Group A	Group A
cg03672602	19	19754555	ENSG00000105726	Group A	Group A
cg01829856	19	19773992	ENSG00000105726	Group A	Group A
cg22760373	19	19754909	ENSG00000105726	Group A	Group A
cg06914225	19	19766306	ENSG00000105726	Group A	Group A
cg21835980	19	19774756	ENSG00000105726	Group A	Group A
cg16745793	19	19770860	ENSG00000105726	Group A	None
cg06820686	19	19766661	ENSG00000105726	Group A	Group A
cg11523128	19	19773068	ENSG00000105726	Group A	Group A
cg03557714	19	19764392	ENSG00000105726	Group A	Group A
cg02276695	19	19774628	ENSG00000105726	Group A	Group A
cg10680525	19	19764971	ENSG00000105726	Group A	None
cg01735101	19	19774554	ENSG00000105726	Group A	Group A
cg07544241	19	19766416	ENSG00000105726	Group A	Group A
cg07297262	19	19774961	ENSG00000105726	Group A	Group A
cg02533992	19	19758520	ENSG00000105726	Group A	Group A
cg19694349	19	19772990	ENSG00000105726	Group A	Group A
cg18430314	19	19774551	ENSG00000105726	Group A	Group A
cg06369573	19	19755321	ENSG00000105726	Group A	Group A
cg22329218	19	19770591	ENSG00000105726	Group A	Group A
cg20276114	19	19764795	ENSG00000105726	Group A	Group A
cg19037388	19	19774945	ENSG00000105726	Group A	Group A
cg02756835	19	19765944	ENSG00000105726	Group A	Group A
cg14773282	19	19754574	ENSG00000105726	Group A	Group A
cg11563859	19	19766578	ENSG00000105726	Group A	None
cg06587962	19	19763973	ENSG00000105726	Group A	Group A
cg19548524	19	19775680	ENSG00000105726	Group A	Group A
cg05358717	19	19764739	ENSG00000105726	Group A	Group A
cg19660878	19	19774104	ENSG00000105726	Group A	Group A
cg21736309	19	19774664	ENSG00000105726	Group A	Group A
cg22467468	19	19774512	ENSG00000105726	Group A	Group A
cg04332287	19	19774523	ENSG00000105726	Group A	Group A
cg17352583	19	19760711	ENSG00000105726	Group A	Group A
cg03361557	19	19774500	ENSG00000105726	Group A	Group A
cg22852309	19	19774667	ENSG00000105726	Group A	Group A
cg00749220	19	19757457	ENSG00000105726	None	Group A
cg25411508	19	19764685	ENSG00000105726	Group A	Group A
cg25350825	5	131633130	ENSG00000197208	Group A	None
cg03853968	5	131631160	ENSG00000197208	Group A	None
cg18848531	5	131631028	ENSG00000197208	Group A	Group C
cg17650839	5	131679878	ENSG00000197208	Group A	Group C
cg27094470	5	131637558	ENSG00000197208	Group A	Group D
cg19651662	5	131631265	ENSG00000197208	Group A	None
cg11191134	5	131631098	ENSG00000197208	Group A	None
cg03195826	5	131628641	ENSG00000197208	Group A	None
cg11387240	5	131630112	ENSG00000197208	Group A	None
cg02948635	5	131670767	ENSG00000197208	Group A	None
cg16087826	5	131654574	ENSG00000197208	Group A	None
cg12468553	5	131679590	ENSG00000197208	Group A	None
cg05883541	5	131637405	ENSG00000197208	Group A	None
cg26229274	5	131629510	ENSG00000197208	Group A	None
cg22453488	5	131631007	ENSG00000197208	Group A	None
cg10694992	5	131634021	ENSG00000197208	Group A	None
cg14622915	5	131657711	ENSG00000197208	Group A	None
cg07810106	5	131630122	ENSG00000197208	Group A	None
cg00318034	5	131681008	ENSG00000197208	None	None
cg10827314	5	131631610	ENSG00000197208	Group A	None
cg20595710	5	131629236	ENSG00000197208	Group A	Group C
cg05231888	5	131630754	ENSG00000197208	Group A	None
cg27372468	5	131630212	ENSG00000197208	Group A	Group C
cg05421176	5	131639892	ENSG00000197208	Group A	Group C
cg13373085	5	131629069	ENSG00000197208	Group A	None
cg17111895	5	131630387	ENSG00000197208	Group A	None
cg02604817	5	131631355	ENSG00000197208	Group A	None
cg04470557	5	131630995	ENSG00000197208	Group A	None
cg26482198	5	131636841	ENSG00000197208	Group A	None
cg12912258	5	131630175	ENSG00000197208	Group A	Group C
cg19231704	5	131630114	ENSG00000197208	Group A	Group C
cg19848599	5	131658161	ENSG00000197208	Group A	None
cg13654253	5	131629910	ENSG00000197208	Group A	None
cg08833630	5	131629981	ENSG00000197208	Group A	Group C
cg16700673	5	131630136	ENSG00000197208	Group A	Group C
cg07354253	5	131629923	ENSG00000197208	Group A	None
cg26794221	5	131646362	ENSG00000197208	Group A	Group A
cg24023453	6	31164952	ENSG00000206344	Group A	Group A
cg27032957	6	31165819	ENSG00000206344	Group A	Group A
cg18068635	6	31168323	ENSG00000206344	Group A	Group A
cg02773045	6	31168568	ENSG00000206344	Group A	Group A
cg13223328	6	31169826	ENSG00000206344	Group A	None
cg15562022	6	31167427	ENSG00000206344	Group A	None
cg19142682	6	31169214	ENSG00000206344	Group A	None
cg03108777	6	31169142	ENSG00000206344	Group A	None
cg02936944	6	31168943	ENSG00000206344	Group A	Group A
cg17917683	6	31165413	ENSG00000206344	Group A	Group A
cg13806964	6	31165914	ENSG00000206344	Group A	Group A
cg17553885	6	31165290	ENSG00000206344	Group A	None
cg05176844	6	31168558	ENSG00000206344	Group A	None
cg17557540	6	31166174	ENSG00000206344	Group A	Group A
cg13375758	6	31165506	ENSG00000206344	Group A	None
cg21237268	6	31165833	ENSG00000206344	Group A	Group A
cg14695524	6	31165512	ENSG00000206344	Group A	None
cg13502540	6	31166512	ENSG00000206344	Group A	Group A
cg10168930	6	31165652	ENSG00000206344	Group A	Group A
cg08896715	6	31166097	ENSG00000206344	Group A	Group A
cg01948944	2	85641379	ENSG00000042493	Group A	Group A
cg21898391	2	85629520	ENSG00000042493	Group A	Group A
cg16437908	2	85640810	ENSG00000042493	Group A	Group A
cg26476820	2	85637851	ENSG00000042493	Group A	Group A
cg07215695	2	85637834	ENSG00000042493	Group A	Group A
cg13217878	2	85641336	ENSG00000042493	Group A	Group A
cg12225712	2	85642415	ENSG00000042493	Group A	Group A
cg10203483	2	85646239	ENSG00000042493	Group A	Group A
cg18845187	2	85642386	ENSG00000042493	Group A	Group A
cg09337254	2	85640762	ENSG00000042493	Group A	Group A
cg27139457	2	85637739	ENSG00000042493	Group A	Group A
cg12767775	2	85645898	ENSG00000042493	Group A	None
cg21647532	2	85641985	ENSG00000042493	Group A	Group A
cg25161092	2	85638535	ENSG00000042493	Group A	Group A
cg16895165	2	85629337	ENSG00000042493	Group A	Group A
cg05293381	2	85629084	ENSG00000042493	Group A	Group A
cg10664272	2	85638053	ENSG00000042493	Group A	Group A
cg27383365	2	85638638	ENSG00000042493	Group A	Group A
cg20207544	2	85641438	ENSG00000042493	Group A	Group A
cg02262990	2	85621158	ENSG00000042493	Group A	Group A
cg14239629	2	85638695	ENSG00000042493	Group A	Group A
cg14825368	2	85641593	ENSG00000042493	Group A	Group A
cg14525492	2	85635862	ENSG00000042493	Group A	Group A
cg19627006	2	85637673	ENSG00000042493	Group A	Group A
cg14947564	2	85625138	ENSG00000042493	Group A	Group A
cg16794227	2	85641368	ENSG00000042493	Group A	Group A
cg16838838	2	85641023	ENSG00000042493	Group A	Group A
cg10215055	2	85645878	ENSG00000042493	Group A	Group A
cg25358315	2	85641114	ENSG00000042493	Group E	Group A
cg10963245	2	85645646	ENSG00000042493	Group A	Group A
cg15750963	2	85645378	ENSG00000042493	Group A	Group A
cg21654383	2	85641076	ENSG00000042493	None	Group A
cg02242344	2	85640943	ENSG00000042493	Group A	Group A
cg04881903	2	85637116	ENSG00000042493	Group A	Group A
cg07245678	2	85641254	ENSG00000042493	Group A	Group A
cg24599345	2	85645863	ENSG00000042493	Group A	Group A
cg07338761	8	67386074	ENSG00000169085	Group A	Group A
cg06890415	8	67405405	ENSG00000169085	Group A	Group A
cg10689011	8	67371589	ENSG00000169085	Group A	Group A
cg25591742	8	67405259	ENSG00000169085	Group A	Group A
cg13102097	8	67405820	ENSG00000169085	Group A	Group A
cg03026003	8	67372499	ENSG00000169085	Group A	None
cg27497474	8	67376612	ENSG00000169085	Group A	Group A
cg12580801	8	67379873	ENSG00000169085	Group A	Group A
cg15546007	8	67383589	ENSG00000169085	Group A	Group A
cg15150095	8	67414583	ENSG00000169085	Group A	None
cg15183477	8	67405781	ENSG00000169085	Group A	None
cg17509001	8	67430091	ENSG00000169085	Group A	Group A
cg12796306	8	67406954	ENSG00000169085	Group A	Group A
cg23704362	8	67405742	ENSG00000169085	Group A	Group A
cg12380292	8	67389946	ENSG00000169085	Group A	Group A
cg10635330	8	67405484	ENSG00000169085	Group A	Group A
cg15021089	8	67414545	ENSG00000169085	Group A	Group A
cg10895168	8	67373171	ENSG00000169085	Group A	Group A
cg02956388	8	67398717	ENSG00000169085	Group A	Group A
cg19683542	8	67405593	ENSG00000169085	Group A	Group A
cg20054910	8	67404705	ENSG00000169085	Group A	None
cg14216331	8	67401313	ENSG00000169085	Group A	Group A
cg15070801	8	67417875	ENSG00000169085	Group A	Group A
cg26674558	8	67405257	ENSG00000169085	Group A	Group A
cg20180050	8	67371088	ENSG00000169085	Group A	Group A
cg26761826	8	67419572	ENSG00000169085	Group A	Group A
cg10461803	8	67426206	ENSG00000169085	Group A	None
cg20036162	8	67404651	ENSG00000169085	Group A	None
cg09751047	8	67422235	ENSG00000169085	Group A	Group A
cg12581036	8	67416578	ENSG00000169085	Group A	Group A
cg14567175	8	67372156	ENSG00000169085	Group A	Group A
cg12897502	8	67425316	ENSG00000169085	Group E	Group A
cg00613284	8	67419936	ENSG00000169085	Group A	Group A
cg11629408	8	67415435	ENSG00000169085	Group A	Group A
cg12815605	8	67384873	ENSG00000169085	Group A	Group A
cg19866235	8	67431600	ENSG00000169085	Group A	Group A
cg19185689	8	67379418	ENSG00000169085	Group A	Group A
cg26776703	8	67413560	ENSG00000169085	Group A	Group A
cg16787043	8	67426043	ENSG00000169085	Group A	None
cg08515284	8	67417589	ENSG00000169085	Group A	Group A
cg15947176	8	67429795	ENSG00000169085	None	Group A
cg09622557	8	67417790	ENSG00000169085	Group A	Group A
cg20183763	8	67375743	ENSG00000169085	Group A	Group A
cg05042439	8	67380613	ENSG00000169085	Group A	Group A
cg08839640	8	67386260	ENSG00000169085	Group A	Group A
cg24542399	8	67405583	ENSG00000169085	Group A	Group A
cg02570682	8	67417635	ENSG00000169085	Group A	Group A
cg15798873	8	67417740	ENSG00000169085	Group A	Group A
cg05038053	11	47270240	ENSG00000025434	Group A	Group A
cg11031937	11	47290882	ENSG00000025434	Group A	Group A
cg16526445	11	47270235	ENSG00000025434	Group A	Group A
cg04959790	11	47278977	ENSG00000025434	Group A	Group A
cg05586855	11	47279281	ENSG00000025434	Group A	Group A
cg12195149	11	47289814	ENSG00000025434	Group A	Group A
cg05124575	11	47270669	ENSG00000025434	Group A	Group A
cg12449040	11	47270618	ENSG00000025434	Group A	Group A
cg24419099	11	47270565	ENSG00000025434	None	Group A
cg12532768	11	47269665	ENSG00000025434	Group A	Group A
cg26365553	11	47290613	ENSG00000025434	Group A	Group A
cg00536939	11	47279352	ENSG00000025434	Group A	Group A
cg24353236	11	47270908	ENSG00000025434	Group A	Group A
cg02515596	11	47270692	ENSG00000025434	Group A	Group A
cg10082662	11	47282094	ENSG00000025434	Group A	Group A
cg18640234	11	47278048	ENSG00000025434	Group A	Group A
cg00347584	11	47283025	ENSG00000025434	Group A	Group A
cg12613344	11	47280305	ENSG00000025434	Group A	Group A
cg03453250	11	47288923	ENSG00000025434	Group A	Group A
cg17461972	11	47290160	ENSG00000025434	Group A	None
cg00554250	11	47281370	ENSG00000025434	Group A	Group A
cg13547381	11	47270874	ENSG00000025434	Group A	Group A
cg10443971	11	47287606	ENSG00000025434	None	Group A
cg14059471	11	47278096	ENSG00000025434	Group A	None
cg25885803	11	47290281	ENSG00000025434	Group A	Group A
cg27604221	11	47268689	ENSG00000025434	Group A	Group A
cg03790378	11	47278831	ENSG00000025434	Group A	None
cg19126615	11	47290188	ENSG00000025434	Group A	Group A
cg22207207	11	47270041	ENSG00000025434	Group A	Group A
cg08690459	11	47279586	ENSG00000025434	Group A	Group A
cg21014051	11	47268958	ENSG00000025434	Group A	Group A
cg14178696	11	47291038	ENSG00000025434	Group A	Group A
cg24735038	11	47276071	ENSG00000025434	Group A	Group A
cg01360804	11	47269539	ENSG00000025434	Group A	Group A
cg27428714	11	47289355	ENSG00000025434	Group A	Group A
cg15160769	11	47270401	ENSG00000025434	Group A	Group A
cg14047062	11	47281296	ENSG00000025434	Group A	Group A
cg01636925	11	47270344	ENSG00000025434	Group A	Group A
cg13014422	11	47270581	ENSG00000025434	Group A	Group A
cg11367841	11	47270567	ENSG00000025434	Group A	Group A
cg05848811	11	47270335	ENSG00000025434	Group A	Group A
cg18494545	11	47289537	ENSG00000025434	Group A	None
cg12565914	11	47270322	ENSG00000025434	Group A	Group A
cg24223097	11	47280937	ENSG00000025434	Group A	Group A
cg16411949	11	47282138	ENSG00000025434	Group A	None
cg07483936	11	47291423	ENSG00000025434	Group A	Group A
cg16479173	11	47290859	ENSG00000025434	Group A	Group A
cg24099544	11	47291115	ENSG00000025434	Group A	Group A
cg24251890	11	47290825	ENSG00000025434	Group A	Group A
cg03732020	11	47282968	ENSG00000025434	Group A	Group A
cg07531121	11	47270534	ENSG00000025434	Group A	Group A
cg15223579	11	47272887	ENSG00000025434	Group A	Group A
cg14886150	11	47291490	ENSG00000025434	Group A	Group A
cg12123211	11	47290893	ENSG00000025434	Group A	Group A
cg07298473	11	47279183	ENSG00000025434	Group A	Group A
cg09548275	11	47282999	ENSG00000025434	Group A	Group A
cg16801267	11	47270308	ENSG00000025434	Group A	Group A
cg11928684	11	47291227	ENSG00000025434	Group A	Group A
cg00654200	11	47270409	ENSG00000025434	Group A	Group A
cg14181223	11	47270555	ENSG00000025434	Group A	Group A
cg11437231	11	47291487	ENSG00000025434	None	Group A
cg19229622	11	47291485	ENSG00000025434	Group A	Group A
cg24909660	11	47276469	ENSG00000025434	Group A	Group A
cg05559960	11	47291493	ENSG00000025434	Group A	Group A
cg01558492	11	47291501	ENSG00000025434	Group A	Group A
cg21203569	11	47279365	ENSG00000025434	Group A	Group A
cg05775542	18	10529736	ENSG00000134265	None	Group A
cg07392482	18	10524910	ENSG00000134265	Group A	Group A
cg13121605	18	10526493	ENSG00000134265	Group A	Group A
cg06479653	18	10525737	ENSG00000134265	None	Group A
cg22389991	18	10544347	ENSG00000134265	Group A	Group A
cg04584649	18	10525075	ENSG00000134265	Group A	Group A
cg16702194	18	10525525	ENSG00000134265	Group A	Group A
cg26847156	18	10550303	ENSG00000134265	Group A	Group A
cg21544540	18	10544521	ENSG00000134265	Group A	Group A
cg21707323	18	10525763	ENSG00000134265	Group A	Group A
cg07886144	18	10525842	ENSG00000134265	Group A	Group A
cg14064262	18	10525823	ENSG00000134265	Group A	Group A
cg05199682	18	10524509	ENSG00000134265	Group A	Group E
cg01442193	18	10526432	ENSG00000134265	Group A	Group A
cg25587662	18	10525447	ENSG00000134265	Group A	Group A
cg17903428	18	10525881	ENSG00000134265	Group A	Group A
cg27275115	18	10526342	ENSG00000134265	Group A	Group A
cg05312338	18	10526138	ENSG00000134265	None	None
cg12667888	18	10525850	ENSG00000134265	Group A	Group A
cg05081774	9	130187050	ENSG00000196152	Group A	Group A
cg11488569	9	130186546	ENSG00000196152	Group A	Group A
cg24693300	9	130186496	ENSG00000196152	Group A	Group A
cg13773818	9	130185820	ENSG00000196152	Group A	Group A
cg03156092	9	130186332	ENSG00000196152	Group A	None
cg18360149	9	130186444	ENSG00000196152	Group A	Group A
cg08055721	9	130188151	ENSG00000196152	Group A	None
cg14654637	9	130185454	ENSG00000196152	Group A	Group A
cg18586490	9	130186624	ENSG00000196152	Group A	None
cg13632935	9	130207507	ENSG00000196152	Group A	Group A
cg13894822	9	130187322	ENSG00000196152	None	Group A
cg13886124	9	130186480	ENSG00000196152	None	Group A
cg13293943	22	39264340	ENSG00000183741	Group A	Group A
cg03710955	22	39265394	ENSG00000183741	Group A	Group A
cg04801716	22	39268170	ENSG00000183741	Group A	Group A
cg04134624	22	39268162	ENSG00000183741	Group A	Group A
cg07524398	22	39261722	ENSG00000183741	Group A	Group A
cg19802639	22	39263202	ENSG00000183741	Group A	Group A
cg05738585	22	39262339	ENSG00000183741	Group A	None
cg25836955	22	39269159	ENSG00000183741	None	Group A
cg18647989	22	39260335	ENSG00000183741	Group A	Group E
cg24649346	22	39268751	ENSG00000183741	Group A	Group A
cg05007163	22	39266069	ENSG00000183741	Group A	Group A
cg24858279	22	39267540	ENSG00000183741	Group A	Group A
cg13487229	22	39267643	ENSG00000183741	Group A	Group A
cg04215348	22	39268508	ENSG00000183741	Group A	Group A
cg08811888	22	39262900	ENSG00000183741	Group A	Group A
cg14498989	22	39268205	ENSG00000183741	Group A	Group A
cg03028106	22	39269216	ENSG00000183741	Group A	Group A
cg09913544	22	39269086	ENSG00000183741	Group A	Group A
cg12910797	17	46651722	ENSG00000182742	Group A	Group A
cg20693334	17	46654330	ENSG00000182742	Group A	Group A
cg26916621	17	46657346	ENSG00000182742	Group A	Group A
cg14884929	17	46657656	ENSG00000182742	Group A	Group A
cg13114095	17	46652532	ENSG00000182742	Group A	Group A
cg13670378	17	46656777	ENSG00000182742	Group A	Group A
cg13975855	17	46652550	ENSG00000182742	Group A	Group A
cg25145670	17	46655164	ENSG00000182742	Group A	Group A
cg05527785	17	46656543	ENSG00000182742	Group A	Group A
cg09194159	17	46655588	ENSG00000182742	Group A	Group A
cg26491604	17	46656864	ENSG00000182742	Group A	Group A
cg13280788	17	46652179	ENSG00000182742	Group A	Group A
cg04609859	17	46655736	ENSG00000182742	Group A	Group A
cg13652985	17	46658257	ENSG00000182742	Group A	Group A
cg19408827	17	46651407	ENSG00000182742	Group A	Group A
cg11060532	17	46652399	ENSG00000182742	Group A	Group A
cg07625849	17	46657978	ENSG00000182742	Group A	Group A
cg26072749	17	46657274	ENSG00000182742	Group A	Group A
cg10585948	17	46652938	ENSG00000182742	Group A	Group A
cg01572694	17	46657555	ENSG00000182742	Group A	Group A
cg11971423	17	46653711	ENSG00000182742	Group A	Group A
cg14345497	17	46655603	ENSG00000182742	Group A	Group A
cg12806763	17	46655836	ENSG00000182742	Group A	Group A
cg24114154	17	46655829	ENSG00000182742	Group A	Group A
cg02836478	17	46652501	ENSG00000182742	Group A	Group A
cg24761525	17	46651745	ENSG00000182742	Group A	Group A
cg24767968	17	46651945	ENSG00000182742	Group A	Group A
cg19710451	17	46654202	ENSG00000182742	Group A	Group A
cg17144149	17	46656572	ENSG00000182742	Group A	Group A
cg15649236	17	46657504	ENSG00000182742	Group A	Group A
cg05822888	17	46656892	ENSG00000182742	Group A	Group A
cg13789775	17	46655724	ENSG00000182742	Group A	Group A
cg00842549	17	46651920	ENSG00000182742	Group A	Group A
cg04117801	17	46651867	ENSG00000182742	Group A	Group A
cg21460081	17	46656012	ENSG00000182742	Group A	Group A
cg07015911	17	46655580	ENSG00000182742	Group A	Group A
cg14458834	17	46655394	ENSG00000182742	Group A	Group A
cg13293524	17	46651822	ENSG00000182742	Group A	None
cg22660147	17	46656093	ENSG00000182742	Group A	Group A
cg08089301	17	46655561	ENSG00000182742	Group A	Group A
cg07438617	17	46655289	ENSG00000182742	Group A	Group A
cg02132714	17	46656690	ENSG00000182742	Group A	Group A
cg26327071	17	46655818	ENSG00000182742	Group A	Group A
cg21546671	17	46655387	ENSG00000182742	Group A	Group A
cg07631144	17	46657393	ENSG00000182742	Group A	Group A
cg04514255	17	46658170	ENSG00000182742	Group A	Group A
cg10953655	17	46656664	ENSG00000182742	None	Group A
cg24963001	17	46651952	ENSG00000182742	Group A	Group A
cg02805790	1	27158491	ENSG00000204160	Group A	Group A
cg09376454	1	27176567	ENSG00000204160	Group A	None
cg03050195	1	27183371	ENSG00000204160	Group A	Group A
cg08079278	1	27181462	ENSG00000204160	Group A	None
cg06511276	1	27155069	ENSG00000204160	Group A	Group A
cg25158459	1	27165674	ENSG00000204160	Group A	None
cg05683023	1	27183789	ENSG00000204160	Group A	None
cg04427651	1	27152694	ENSG00000204160	Group A	Group A
cg04354805	1	27152792	ENSG00000204160	Group A	Group A
cg01851990	1	27177295	ENSG00000204160	Group A	Group A
cg14510784	1	27177449	ENSG00000204160	Group A	Group A
cg11517350	1	27158488	ENSG00000204160	Group A	Group A
cg01718853	1	27157161	ENSG00000204160	Group A	Group A
cg06216065	1	27155559	ENSG00000204160	Group A	Group A
cg04784128	1	27180467	ENSG00000204160	Group A	None
cg07111554	1	27175203	ENSG00000204160	Group A	Group A
cg24495650	1	27184743	ENSG00000204160	Group A	Group A
cg20168954	1	27178052	ENSG00000204160	Group A	Group A
cg08461718	1	27157564	ENSG00000204160	Group A	Group A
cg06385281	1	27160336	ENSG00000204160	Group A	None
cg02657830	1	27152905	ENSG00000204160	Group A	Group A
cg21800373	1	27176685	ENSG00000204160	Group A	None
cg13184886	1	27153565	ENSG00000204160	Group A	Group A
cg08939008	1	27152775	ENSG00000204160	Group A	Group A
cg07106944	1	27180489	ENSG00000204160	Group A	Group A
cg20690458	13	111174402	ENSG00000139832	Group A	Group A
cg14946821	13	111179987	ENSG00000139832	None	Group A
cg13528621	13	111201464	ENSG00000139832	Group E	Group A
cg20870185	13	111188598	ENSG00000139832	Group A	Group A
cg03998636	13	111210121	ENSG00000139832	Group A	Group A
cg27196128	13	111207995	ENSG00000139832	Group A	None
cg04203079	13	111177062	ENSG00000139832	Group A	Group A
cg07800658	13	111193758	ENSG00000139832	Group A	Group A
cg09807687	13	111212114	ENSG00000139832	Group A	Group A
cg01593787	13	111182949	ENSG00000139832	None	None
cg12736438	13	111214457	ENSG00000139832	Group A	Group A
cg11688093	13	111178359	ENSG00000139832	Group A	Group A
cg09521713	13	111184005	ENSG00000139832	Group A	Group A
cg16728323	13	111212174	ENSG00000139832	Group A	Group A
cg24406181	13	111183547	ENSG00000139832	Group A	None
cg17935813	13	111214541	ENSG00000139832	Group A	Group A
cg07206531	13	111199494	ENSG00000139832	Group A	Group A
cg06641972	13	111215290	ENSG00000139832	Group A	Group A
cg06435440	13	111215169	ENSG00000139832	Group A	Group A
cg03931397	13	111180951	ENSG00000139832	Group A	Group A
cg08632918	13	111213106	ENSG00000139832	Group A	Group A
cg05747917	13	111182215	ENSG00000139832	Group A	Group A
cg12386015	13	111215148	ENSG00000139832	Group A	Group A
cg20371891	13	111213752	ENSG00000139832	Group A	Group A
cg20367419	13	111178398	ENSG00000139832	Group A	Group A
cg26468118	13	111175670	ENSG00000139832	Group A	Group A
cg12502193	13	111207089	ENSG00000139832	Group A	Group A
cg05045294	13	111214096	ENSG00000139832	Group A	Group A
cg26410311	13	111214187	ENSG00000139832	Group A	Group A
cg25404263	13	111214192	ENSG00000139832	Group A	Group A
cg00473245	13	111214174	ENSG00000139832	Group A	Group A
cg05734176	13	111214239	ENSG00000139832	Group A	Group A
cg17555715	2	102952956	ENSG00000115604	Group A	Group A
cg19795292	2	102952285	ENSG00000115604	Group A	Group A
cg07120031	2	102976268	ENSG00000115604	Group A	Group A
cg11333242	2	102972737	ENSG00000115604	Group A	Group A
cg07020540	2	102968194	ENSG00000115604	Group A	None
cg00272070	2	102983575	ENSG00000115604	Group A	None
cg12593397	2	102957280	ENSG00000115604	Group A	Group A
cg17738684	2	102927278	ENSG00000115604	Group A	Group A
cg09128380	2	102949555	ENSG00000115604	Group A	Group A
cg13776526	2	102953460	ENSG00000115604	Group A	None
cg16386158	2	102927397	ENSG00000115604	Group A	Group A
cg11916609	2	102927488	ENSG00000115604	Group A	Group A
cg22871718	2	102938831	ENSG00000115604	Group A	Group A
cg25869196	2	102952419	ENSG00000115604	Group A	Group A
cg01136261	2	103003166	ENSG00000115604	Group A	Group A
cg01330998	2	103008376	ENSG00000115604	Group A	Group A
cg20629735	2	103014454	ENSG00000115604	Group A	Group A
cg19575169	2	102960925	ENSG00000115604	Group A	Group A
cg00111978	2	102978529	ENSG00000115604	Group A	Group A
cg13167562	2	102972315	ENSG00000115604	Group A	Group A
cg23450938	2	102972792	ENSG00000115604	Group A	Group A
cg13797825	2	102972758	ENSG00000115604	Group A	Group A
cg11609995	2	102985733	ENSG00000115604	Group A	Group A
cg01969473	2	102978461	ENSG00000115604	Group A	Group A
cg26364291	2	102972331	ENSG00000115604	Group A	Group A
cg24647339	2	102978605	ENSG00000115604	Group A	Group A
cg09003973	2	102972529	ENSG00000115604	Group A	Group A
cg14092017	2	102972564	ENSG00000115604	Group A	None
cg24983383	2	102992423	ENSG00000115604	Group A	Group A
cg01241218	2	102972058	ENSG00000115604	Group A	Group A
cg17869167	2	102979704	ENSG00000115604	Group A	Group A
cg05504606	19	1039871	ENSG00000064666	Group A	Group A
cg10658703	19	1033242	ENSG00000064666	None	Group A
cg04620150	19	1025542	ENSG00000064666	None	None
cg08292207	19	1039022	ENSG00000064666	None	Group A
cg06730721	19	1039831	ENSG00000064666	Group A	Group A
cg26263477	19	1039863	ENSG00000064666	None	Group A
cg11015549	19	1026207	ENSG00000064666	Group A	Group A
cg17677653	19	1039656	ENSG00000064666	None	Group A
cg06534022	19	1028780	ENSG00000064666	None	None
cg09736953	19	1030876	ENSG00000064666	None	Group A
cg16509142	19	1026757	ENSG00000064666	None	Group A
cg25547232	19	1026491	ENSG00000064666	None	Group A
cg10192736	19	1028627	ENSG00000064666	None	Group A
cg19571293	19	1028488	ENSG00000064666	None	Group A
cg21584739	19	1026466	ENSG00000064666	None	Group A
cg22902083	19	1026642	ENSG00000064666	Group A	Group A
cg01751549	6	43334003	ENSG00000171467	Group A	Group A
cg11378686	6	43336278	ENSG00000171467	Group A	Group A
cg26356754	6	43325264	ENSG00000171467	Group A	Group A
cg13312976	6	43303332	ENSG00000171467	Group A	Group A
cg25061349	6	43337791	ENSG00000171467	Group A	Group A
cg11928635	6	43337708	ENSG00000171467	Group A	Group A
cg15085024	6	43304175	ENSG00000171467	Group A	Group A
cg10600783	6	43336481	ENSG00000171467	Group A	Group A
cg11037064	6	43336719	ENSG00000171467	Group A	None
cg10689147	6	43336734	ENSG00000171467	Group A	Group A
cg10219512	6	43337449	ENSG00000171467	Group A	None
cg25793507	6	43337754	ENSG00000171467	Group A	None
cg18773383	6	43325153	ENSG00000171467	Group A	Group A
cg23347799	6	43325228	ENSG00000171467	Group A	None
cg05473387	3	47485244	ENSG00000114650	Group C	Group A
cg07833663	3	47484909	ENSG00000114650	None	None
cg24383480	3	47466266	ENSG00000114650	None	Group A
cg17887974	3	47464389	ENSG00000114650	None	Group A
cg21581415	3	47460784	ENSG00000114650	None	Group A
cg02020985	3	47475621	ENSG00000114650	None	Group A
cg11116314	3	47469834	ENSG00000114650	None	Group A
cg12578501	3	47469114	ENSG00000114650	None	Group A
cg16668081	3	47468720	ENSG00000114650	None	Group A
cg20288994	3	47483991	ENSG00000114650	None	Group A
cg17806245	3	47469820	ENSG00000114650	None	Group A
cg04842253	3	47461525	ENSG00000114650	None	Group A
cg17419788	3	47466280	ENSG00000114650	None	Group A
cg01769483	3	47484513	ENSG00000114650	None	Group A
cg00190319	3	47462780	ENSG00000114650	Group C	Group A
cg25831408	3	47506925	ENSG00000114650	None	Group A
cg12806346	3	47463481	ENSG00000114650	None	Group A
cg06333135	3	47460006	ENSG00000114650	None	Group A
cg13230167	3	47483750	ENSG00000114650	None	Group A
cg18667319	3	47458823	ENSG00000114650	None	Group A
cg17166998	3	47464015	ENSG00000114650	None	None
cg09655299	3	47518115	ENSG00000114650	None	None
cg26444411	3	47469671	ENSG00000114650	None	Group A
cg11483335	3	47497530	ENSG00000114650	None	Group A
cg14647731	3	47484653	ENSG00000114650	None	Group A
cg24574902	3	47455785	ENSG00000114650	None	Group A
cg00734666	3	47454929	ENSG00000114650	None	Group A
cg24051786	3	47514673	ENSG00000114650	Group C	Group A
cg16119619	3	47484491	ENSG00000114650	None	Group A
cg01021385	3	47517504	ENSG00000114650	Group C	Group A
cg16921003	3	47518786	ENSG00000114650	None	Group A
cg20950754	3	47517690	ENSG00000114650	Group C	Group E
cg22157823	3	47517263	ENSG00000114650	Group C	Group A
cg14528821	3	47517500	ENSG00000114650	Group C	Group A
cg01374398	3	47516975	ENSG00000114650	Group C	Group A
cg20560906	3	47459876	ENSG00000114650	Group C	Group A
cg15665967	3	47459257	ENSG00000114650	Group C	Group A
cg14700577	3	47517001	ENSG00000114650	Group A	Group A
cg14784617	3	47517624	ENSG00000114650	Group A	Group A
cg21412001	3	47517510	ENSG00000114650	Group A	Group A
cg11850549	17	46675892	ENSG00000120093	Group A	None
cg12570134	17	46640347	ENSG00000120093	Group A	Group A
cg06816685	17	46660097	ENSG00000120093	Group A	Group A
cg01986016	17	46681154	ENSG00000120093	Group A	Group A
cg21474786	17	46631948	ENSG00000120093	Group A	None
cg12910797	17	46651722	ENSG00000120093	Group A	None
cg00690402	17	46669566	ENSG00000120093	Group A	Group A
cg09983216	17	46679715	ENSG00000120093	Group A	None
cg01405107	17	46671635	ENSG00000120093	Group A	None
cg02642822	17	46666926	ENSG00000120093	Group A	Group A
cg01324550	17	46676099	ENSG00000120093	Group A	None
cg20693334	17	46654330	ENSG00000120093	Group A	Group A
cg21872782	17	46630630	ENSG00000120093	Group A	Group A
cg22813133	17	46643727	ENSG00000120093	Group A	Group A
cg23551720	17	46633726	ENSG00000120093	Group A	None
cg09595185	17	46667812	ENSG00000120093	Group A	Group A
cg26916621	17	46657346	ENSG00000120093	Group A	Group A
cg14884929	17	46657656	ENSG00000120093	Group A	Group A
cg14285150	17	46659019	ENSG00000120093	Group A	Group A
cg04115766	17	46626663	ENSG00000120093	Group A	Group A
cg05387167	17	46629804	ENSG00000120093	Group A	None
cg12451425	17	46625911	ENSG00000120093	Group A	Group A
cg21853871	17	46628717	ENSG00000120093	Group A	None
cg21864868	17	46673002	ENSG00000120093	Group A	None
cg15908709	17	46676215	ENSG00000120093	Group A	None
cg13114095	17	46652532	ENSG00000120093	Group A	Group A
cg03019986	17	46628850	ENSG00000120093	Group A	Group A
cg13187349	17	46627384	ENSG00000120093	Group A	None
cg04099180	17	46662651	ENSG00000120093	Group A	None
cg06186155	17	46648582	ENSG00000120093	Group A	None
cg13670378	17	46656777	ENSG00000120093	Group A	Group A
cg13975855	17	46652550	ENSG00000120093	Group A	Group A
cg12384483	17	46631413	ENSG00000120093	Group A	Group A
cg15065049	17	46629018	ENSG00000120093	Group A	Group A
cg25365260	17	46669781	ENSG00000120093	None	Group A
cg25145670	17	46655164	ENSG00000120093	Group A	None
cg11937577	17	46661340	ENSG00000120093	Group A	Group A
cg18127922	17	46672255	ENSG00000120093	Group A	None
cg05527785	17	46656543	ENSG00000120093	Group A	Group A
cg09194159	17	46655588	ENSG00000120093	Group A	None
cg06384413	17	46671215	ENSG00000120093	Group A	None
cg13609544	17	46664647	ENSG00000120093	Group A	Group A
cg11352083	17	46674514	ENSG00000120093	Group A	Group A
cg26491604	17	46656864	ENSG00000120093	Group A	Group A
cg26279336	17	46674438	ENSG00000120093	Group A	None
cg02873421	17	46629306	ENSG00000120093	Group A	Group A
cg09704116	17	46666958	ENSG00000120093	Group A	Group A
cg19104015	17	46646043	ENSG00000120093	Group A	Group A
cg22053945	17	46651360	ENSG00000120093	Group A	Group A
cg07676709	17	46673442	ENSG00000120093	Group A	None
cg00411072	17	46660940	ENSG00000120093	Group A	None
cg24241823	17	46635529	ENSG00000120093	None	None
cg21387752	17	46680288	ENSG00000120093	Group A	None
cg25255850	17	46625332	ENSG00000120093	Group A	Group A
cg05323879	17	46642104	ENSG00000120093	Group A	None
cg08832695	17	46676375	ENSG00000120093	Group A	None
cg17616537	17	46628663	ENSG00000120093	None	Group A
cg01629240	17	46642011	ENSG00000120093	Group A	None
cg03386144	17	46659751	ENSG00000120093	None	Group A
cg13280788	17	46652179	ENSG00000120093	Group A	Group A
cg10153335	17	46671293	ENSG00000120093	Group A	None
cg10588962	17	46667587	ENSG00000120093	Group A	Group A
cg23532728	17	46659756	ENSG00000120093	Group A	Group A
cg00632306	17	46671500	ENSG00000120093	None	Group A
cg05900563	17	46681550	ENSG00000120093	Group A	Group A
cg04609859	17	46655736	ENSG00000120093	Group A	None
cg04021898	17	46633281	ENSG00000120093	Group A	Group A
cg13652985	17	46658257	ENSG00000120093	Group A	Group A
cg19408827	17	46651407	ENSG00000120093	Group A	Group A
cg01990102	17	46646444	ENSG00000120093	Group A	Group A
cg23098235	17	46634466	ENSG00000120093	Group A	Group A
cg02086493	17	46675333	ENSG00000120093	Group A	None
cg16169513	17	46634546	ENSG00000120093	Group A	Group A
cg11060532	17	46652399	ENSG00000120093	Group A	None
cg07625849	17	46657978	ENSG00000120093	Group A	Group A
cg26072749	17	46657274	ENSG00000120093	Group A	Group A
cg24005457	17	46662917	ENSG00000120093	Group A	Group A
cg10585948	17	46652938	ENSG00000120093	Group A	None
cg23217463	17	46676973	ENSG00000120093	Group A	None
cg08189801	17	46670610	ENSG00000120093	Group A	Group A
cg06395298	17	46651225	ENSG00000120093	Group A	Group A
cg24889708	17	46678719	ENSG00000120093	Group A	None
cg01572694	17	46657555	ENSG00000120093	Group A	Group A
cg11971423	17	46653711	ENSG00000120093	Group A	Group A
cg02311193	17	46660002	ENSG00000120093	Group A	Group A
cg22660299	17	46668715	ENSG00000120093	Group A	Group A
cg24908413	17	46663136	ENSG00000120093	Group A	Group A
cg02458062	17	46629678	ENSG00000120093	Group A	Group A
cg24210813	17	46669644	ENSG00000120093	Group A	Group A
cg11155697	17	46671234	ENSG00000120093	Group A	None
cg09952002	17	46640774	ENSG00000120093	None	None
cg14230750	17	46681635	ENSG00000120093	Group A	Group A
cg14345497	17	46655603	ENSG00000120093	Group A	Group A
cg11207533	17	46679361	ENSG00000120093	Group A	Group A
cg22273285	17	46683120	ENSG00000120093	Group A	None
cg27633782	17	46626842	ENSG00000120093	Group A	Group A
cg12806763	17	46655836	ENSG00000120093	Group A	None
cg21242356	17	46667683	ENSG00000120093	Group A	Group A
cg24114154	17	46655829	ENSG00000120093	Group A	None
cg03809346	17	46671077	ENSG00000120093	Group A	None
cg01723934	17	46680461	ENSG00000120093	Group A	Group A
cg02836478	17	46652501	ENSG00000120093	Group A	Group A
cg05555337	17	46669113	ENSG00000120093	Group A	Group A
cg24761525	17	46651745	ENSG00000120093	Group A	None
cg03260240	17	46632965	ENSG00000120093	Group A	None
cg02293936	17	46671298	ENSG00000120093	Group A	None
cg24767968	17	46651945	ENSG00000120093	Group A	Group A
cg19710451	17	46654202	ENSG00000120093	Group A	Group A
cg17431990	17	46673615	ENSG00000120093	Group A	Group A
cg03453744	17	46627484	ENSG00000120093	Group A	None
cg05992357	17	46670933	ENSG00000120093	Group A	Group A
cg25960038	17	46667789	ENSG00000120093	Group A	Group A
cg20184247	17	46672052	ENSG00000120093	Group A	Group A
cg17144149	17	46656572	ENSG00000120093	Group A	Group A
cg18696218	17	46625886	ENSG00000120093	Group A	Group A
cg04578004	17	46637400	ENSG00000120093	Group A	Group A
cg25618372	17	46647787	ENSG00000120093	Group A	Group A
cg15649236	17	46657504	ENSG00000120093	Group A	Group A
cg20490001	17	46663873	ENSG00000120093	Group A	Group A
cg16787431	17	46629350	ENSG00000120093	Group A	None
cg05822888	17	46656892	ENSG00000120093	Group A	Group A
cg13789775	17	46655724	ENSG00000120093	Group A	None
cg07850987	17	46645972	ENSG00000120093	Group A	Group A
cg19403924	17	46661069	ENSG00000120093	Group A	Group A
cg04478678	17	46642878	ENSG00000120093	Group A	None
cg00842549	17	46651920	ENSG00000120093	Group A	None
cg09601584	17	46673910	ENSG00000120093	Group A	Group A
cg20471691	17	46681316	ENSG00000120093	Group A	Group A
cg04117801	17	46651867	ENSG00000120093	Group A	None
cg00682096	17	46672924	ENSG00000120093	Group A	None
cg05332887	17	46675072	ENSG00000120093	Group A	None
cg15255390	17	46632154	ENSG00000120093	None	None
cg04800503	17	46648533	ENSG00000120093	Group A	None
cg11739758	17	46670663	ENSG00000120093	Group A	None
cg21460081	17	46656012	ENSG00000120093	Group A	None
cg20152430	17	46641504	ENSG00000120093	Group A	None
cg06266993	17	46671131	ENSG00000120093	Group A	None
cg07015911	17	46655580	ENSG00000120093	Group A	None
cg05490023	17	46677960	ENSG00000120093	Group A	None
cg24095592	17	46633202	ENSG00000120093	Group A	Group A
cg21180726	17	46673601	ENSG00000120093	Group A	Group A
cg19828220	17	46682413	ENSG00000120093	Group A	Group A
cg00646731	17	46668733	ENSG00000120093	Group A	None
cg20349344	17	46659761	ENSG00000120093	Group A	Group A
cg14126688	17	46671497	ENSG00000120093	Group A	None
cg14509967	17	46679135	ENSG00000120093	Group A	None
cg21816532	17	46680006	ENSG00000120093	Group A	None
cg21082028	17	46659993	ENSG00000120093	Group A	Group A
cg22583148	17	46674041	ENSG00000120093	Group A	Group A
cg14458834	17	46655394	ENSG00000120093	Group A	None
cg12131828	17	46663648	ENSG00000120093	Group A	None
cg22266211	17	46662371	ENSG00000120093	Group A	None
cg05085809	17	46671083	ENSG00000120093	Group A	None
cg13293524	17	46651822	ENSG00000120093	Group A	None
cg18684142	17	46682394	ENSG00000120093	Group A	None
cg22660147	17	46656093	ENSG00000120093	Group A	Group A
cg10906729	17	46682390	ENSG00000120093	Group A	None
cg13479204	17	46641708	ENSG00000120093	Group A	Group A
cg27656658	17	46628224	ENSG00000120093	Group A	Group A
cg24672833	17	46659318	ENSG00000120093	Group A	Group A
cg08089301	17	46655561	ENSG00000120093	Group A	None
cg07438617	17	46655289	ENSG00000120093	Group A	None
cg02132714	17	46656690	ENSG00000120093	Group A	Group A
cg23014425	17	46648525	ENSG00000120093	Group A	None
cg19986012	17	46627848	ENSG00000120093	Group A	None
cg17179862	17	46681362	ENSG00000120093	Group A	Group A
cg03803541	17	46681401	ENSG00000120093	Group A	Group A
cg15435170	17	46681135	ENSG00000120093	Group A	Group A
cg20591728	17	46683606	ENSG00000120093	Group A	None
cg04588674	17	46682410	ENSG00000120093	Group A	Group A
cg17062109	17	46670029	ENSG00000120093	Group A	Group A
cg24626312	17	46671332	ENSG00000120093	Group A	None
cg01774894	17	46674395	ENSG00000120093	Group A	None
cg26327071	17	46655818	ENSG00000120093	Group A	None
cg21399057	17	46631910	ENSG00000120093	Group A	None
cg21546671	17	46655387	ENSG00000120093	Group A	None
cg07631144	17	46657393	ENSG00000120093	Group A	Group A
cg22005990	17	46659939	ENSG00000120093	Group A	Group A
cg04514255	17	46658170	ENSG00000120093	Group A	Group A
cg10953655	17	46656664	ENSG00000120093	None	Group A
cg16495265	17	46671010	ENSG00000120093	Group A	Group A
cg23507953	17	46638127	ENSG00000120093	Group A	Group A
cg24963001	17	46651952	ENSG00000120093	Group A	Group A
cg16030119	17	46663394	ENSG00000120093	Group A	Group A
cg02574073	17	46682398	ENSG00000120093	Group A	Group A
cg02749463	17	46646359	ENSG00000120093	Group A	Group A
cg10165801	17	46651186	ENSG00000120093	Group A	Group A
cg03243118	15	31248573	ENSG00000166912	Group A	Group A
cg22981736	15	31284413	ENSG00000166912	Group A	Group A
cg04000386	15	31242386	ENSG00000166912	Group A	Group A
cg24290725	15	31249261	ENSG00000166912	Group A	None
cg07480437	15	31260835	ENSG00000166912	Group A	Group A
cg02478676	15	31267129	ENSG00000166912	Group A	Group A
cg23774453	15	31233439	ENSG00000166912	Group A	Group A
cg11389960	15	31277661	ENSG00000166912	Group A	None
cg24881159	15	31284219	ENSG00000166912	Group A	Group A
cg07372700	15	31281399	ENSG00000166912	Group A	Group A
cg00983485	15	31284262	ENSG00000166912	None	Group A
cg00837434	15	31283468	ENSG00000166912	Group A	Group A
cg22957339	15	31246272	ENSG00000166912	Group A	Group A
cg06921810	15	31253167	ENSG00000166912	Group A	None
cg17121683	15	31249164	ENSG00000166912	Group A	Group A
cg19213471	15	31242600	ENSG00000166912	Group A	None
cg26376393	15	31266654	ENSG00000166912	Group A	Group A
cg10560866	15	31283622	ENSG00000166912	Group A	Group A
cg10248302	11	61560157	ENSG00000134825	Group A	Group A
cg06862675	11	61558164	ENSG00000134825	Group A	Group A
cg22662482	11	61560799	ENSG00000134825	None	Group A
cg03805684	11	61561219	ENSG00000134825	Group A	Group A
cg14189245	11	61559732	ENSG00000134825	Group A	None
cg08873353	11	61560534	ENSG00000134825	Group A	Group A
cg22573741	11	61558139	ENSG00000134825	Group A	Group A
cg15497734	11	61559647	ENSG00000134825	Group A	Group A
cg10669451	11	61556984	ENSG00000134825	Group A	Group A
cg12431372	11	61558260	ENSG00000134825	Group A	None
cg25733100	11	61559500	ENSG00000134825	Group A	Group A
cg14086033	11	61559821	ENSG00000134825	Group A	Group A
cg19038968	11	61559962	ENSG00000134825	None	Group A
cg25628257	11	61559992	ENSG00000134825	Group A	Group A
cg07583651	11	61560366	ENSG00000134825	Group A	Group A
cg16150798	11	61560092	ENSG00000134825	Group A	Group A
cg25385684	11	61559570	ENSG00000134825	Group A	Group A
cg03114244	11	61560355	ENSG00000134825	Group A	Group A
cg18799266	11	61561023	ENSG00000134825	Group A	Group A
cg05046026	11	61559981	ENSG00000134825	Group A	Group A
cg16916522	11	61560382	ENSG00000134825	Group A	Group A
cg26061001	11	61560000	ENSG00000134825	Group A	Group A
cg02858164	11	61559441	ENSG00000134825	Group A	Group A
cg23960684	11	61559964	ENSG00000134825	Group A	Group A
cg14981432	11	61555930	ENSG00000134825	Group A	Group A
cg25602756	1	247611881	ENSG00000162711	Group A	Group A
cg18678599	1	247581456	ENSG00000162711	Group A	Group A
cg03505654	1	247579608	ENSG00000162711	Group A	Group A
cg00747618	1	247612701	ENSG00000162711	Group A	Group A
cg06487775	1	247595137	ENSG00000162711	Group A	Group A
cg15081929	1	247585044	ENSG00000162711	Group A	None
cg06710101	1	247587253	ENSG00000162711	Group A	Group A
cg00448525	1	247581408	ENSG00000162711	Group A	Group A
cg16389578	1	247598641	ENSG00000162711	Group A	Group A
cg09418290	1	247579319	ENSG00000162711	Group A	Group A
cg26112639	1	247580106	ENSG00000162711	Group A	Group A
cg07164722	1	247587378	ENSG00000162711	Group A	Group A
cg18126557	1	247611842	ENSG00000162711	Group A	Group A
cg21991396	1	247581417	ENSG00000162711	Group A	Group A
cg07313373	1	247579131	ENSG00000162711	Group A	Group A
cg21919599	1	247579312	ENSG00000162711	Group A	Group A
cg21806273	1	247578953	ENSG00000162711	None	Group A
cg18183941	1	247578552	ENSG00000162711	None	Group A
cg24104249	1	247600998	ENSG00000162711	Group A	Group A
cg03466998	1	247580074	ENSG00000162711	Group A	Group A
cg00789037	1	247580310	ENSG00000162711	Group A	None
cg05615449	1	247601478	ENSG00000162711	Group A	Group A
cg19845212	1	247578503	ENSG00000162711	Group A	Group A
cg19023876	1	247611931	ENSG00000162711	Group A	Group A
cg11628370	1	247609300	ENSG00000162711	Group A	Group A
cg14413862	1	247582066	ENSG00000162711	Group A	Group A
cg23087653	1	247581883	ENSG00000162711	Group A	Group A
cg24639969	1	247580565	ENSG00000162711	None	Group A
cg01663295	11	65837194	ENSG00000087365	Group A	Group A
cg26976936	11	65818186	ENSG00000087365	Group A	Group A
cg10659216	11	65838237	ENSG00000087365	Group A	Group A
cg09700701	11	65816819	ENSG00000087365	Group A	Group A
cg19646538	11	65837255	ENSG00000087365	Group A	Group A
cg04782396	11	65819908	ENSG00000087365	Group A	None
cg14856285	11	65824727	ENSG00000087365	Group A	None
cg16196602	11	65819332	ENSG00000087365	Group A	Group A
cg17971065	11	65823400	ENSG00000087365	Group A	Group A
cg23255694	11	65837220	ENSG00000087365	Group A	Group A
cg01128603	11	65820391	ENSG00000087365	Group A	Group A
cg00478846	11	65819024	ENSG00000087365	Group A	Group A
cg20163084	11	65826047	ENSG00000087365	Group A	Group A
cg01024636	11	65820506	ENSG00000087365	Group A	None
cg24576174	11	65828083	ENSG00000087365	Group A	Group A
cg00778636	11	65819382	ENSG00000087365	Group A	Group A
cg24089521	11	65816982	ENSG00000087365	Group A	Group A
cg06569300	11	65816985	ENSG00000087365	Group A	Group A
cg26034658	11	65836743	ENSG00000087365	None	Group A
cg18728474	11	65820516	ENSG00000087365	Group A	Group A
cg20189916	11	65819834	ENSG00000087365	Group A	Group A
cg16295743	11	65820437	ENSG00000087365	Group A	Group A
cg03237948	11	65833762	ENSG00000087365	Group A	Group A
cg02353484	11	65836496	ENSG00000087365	Group A	Group A
cg11059760	11	65836288	ENSG00000087365	Group A	Group A
cg20093577	11	65819742	ENSG00000087365	Group A	Group A
cg04321378	11	65819389	ENSG00000087365	Group A	Group A
cg07174979	11	65819836	ENSG00000087365	Group A	Group A
cg13380511	11	65837996	ENSG00000087365	Group A	Group A
cg00563793	11	65837595	ENSG00000087365	Group A	Group A
cg13269439	11	65819848	ENSG00000087365	Group A	Group A
cg16248618	11	65819774	ENSG00000087365	Group A	Group A
cg09022952	11	65820066	ENSG00000087365	Group A	Group A
cg20051530	11	65816935	ENSG00000087365	Group A	Group A
cg04337534	11	65816809	ENSG00000087365	Group A	None
cg13329862	6	30850876	ENSG00000204580	Group A	None
cg18577693	6	30858353	ENSG00000204580	None	None
cg00536341	6	30848178	ENSG00000204580	Group A	None
cg09965419	6	30854186	ENSG00000204580	Group A	None
cg06642647	6	30848807	ENSG00000204580	Group A	None
cg11530564	6	30856121	ENSG00000204580	Group A	None
cg15720085	6	30859176	ENSG00000204580	Group A	None
cg20560640	6	30865926	ENSG00000204580	Group A	None
cg14928451	6	30865998	ENSG00000204580	None	None
cg12847793	6	30852874	ENSG00000204580	Group A	None
cg19215110	6	30850913	ENSG00000204580	None	None
cg11135867	6	30845503	ENSG00000204580	Group A	None
cg02313535	6	30865979	ENSG00000204580	Group A	None
cg24790028	6	30860529	ENSG00000204580	None	None
cg22485298	6	30853333	ENSG00000204580	Group A	None
cg19281706	6	30844099	ENSG00000204580	Group A	None
cg24566261	6	30854164	ENSG00000204580	Group A	None
cg19591099	6	30849941	ENSG00000204580	Group A	None
cg17176005	6	30859697	ENSG00000204580	None	None
cg23562526	6	30858825	ENSG00000204580	Group A	None
cg27280880	6	30847456	ENSG00000204580	Group A	None
cg01386080	6	30860497	ENSG00000204580	None	None
cg21677258	6	30856693	ENSG00000204580	None	None
cg17091577	6	30854233	ENSG00000204580	Group A	None
cg12308216	6	30853255	ENSG00000204580	None	None
cg12669395	6	30860866	ENSG00000204580	None	None
cg23222808	6	30858321	ENSG00000204580	Group A	None
cg26321999	6	30854011	ENSG00000204580	Group A	None
cg02695062	6	30851417	ENSG00000204580	Group A	None
cg25655106	6	30850207	ENSG00000204580	Group A	None
cg16993957	6	30867748	ENSG00000204580	Group A	None
cg01598675	6	30866025	ENSG00000204580	Group A	None
cg14279856	6	30851086	ENSG00000204580	None	None
cg26858073	6	30852587	ENSG00000204580	None	None
cg24636809	6	30858050	ENSG00000204580	Group A	None
cg16215084	6	30853948	ENSG00000204580	Group A	None
cg25251478	6	30853959	ENSG00000204580	None	None
cg09822812	6	30855729	ENSG00000204580	None	None
cg01936707	6	30860905	ENSG00000204580	Group A	None
cg08951271	6	30850543	ENSG00000204580	Group A	None
cg16991253	6	30865356	ENSG00000204580	Group A	None
cg24517175	6	30859707	ENSG00000204580	None	None
cg08673763	6	30860960	ENSG00000204580	Group A	None
cg00466425	6	30856491	ENSG00000204580	Group A	None
cg16079541	6	30848846	ENSG00000204580	Group A	None
cg15656686	6	30854551	ENSG00000204580	Group A	None
cg07908039	6	30856439	ENSG00000204580	Group A	None
cg08913013	6	30866849	ENSG00000204580	None	None
cg16797094	6	30855713	ENSG00000204580	Group A	None
cg11975790	6	30853608	ENSG00000204580	Group A	None
cg24727290	6	30850868	ENSG00000204580	Group A	None
cg13695585	6	30853014	ENSG00000204580	None	None
cg14058861	6	30866037	ENSG00000204580	Group A	None
cg00034425	6	30864248	ENSG00000204580	Group A	None
cg09281154	6	30852777	ENSG00000204580	Group A	None
cg13660719	6	30852963	ENSG00000204580	Group A	None
cg25075776	6	30848828	ENSG00000204580	Group A	None
cg02696067	6	30850977	ENSG00000204580	None	None
cg13351860	6	30856386	ENSG00000204580	None	None
cg21249595	6	30848811	ENSG00000204580	Group A	None
cg20335906	6	30859977	ENSG00000204580	Group A	None
cg14447703	6	30846517	ENSG00000204580	None	None
cg16111190	6	30860887	ENSG00000204580	Group A	None
cg27237814	6	30860014	ENSG00000204580	None	None
cg11676038	6	30849937	ENSG00000204580	Group A	None
cg06200824	6	30859855	ENSG00000204580	None	None
cg00934322	6	30854109	ENSG00000204580	Group A	None
cg25943433	6	30866945	ENSG00000204580	Group A	None
cg08904491	6	30844007	ENSG00000204580	Group A	None
cg27593250	6	30859984	ENSG00000204580	None	None
cg25607383	6	30853569	ENSG00000204580	Group A	None
cg18093866	6	30851753	ENSG00000204580	Group A	None
cg02376496	6	30860175	ENSG00000204580	None	None
cg07912416	6	30860130	ENSG00000204580	Group A	None
cg05703744	6	30849187	ENSG00000204580	Group A	None
cg20955507	6	30853258	ENSG00000204580	Group A	None
cg07803420	6	30851517	ENSG00000204580	None	None
cg13643948	6	30843974	ENSG00000204580	Group A	None
cg08684361	6	30852823	ENSG00000204580	None	None
cg18023418	6	30845666	ENSG00000204580	Group A	None
cg25613385	6	30858064	ENSG00000204580	None	None
cg08469255	6	30851069	ENSG00000204580	None	None
cg19894264	6	30852079	ENSG00000204580	Group A	None
cg07939626	6	30853073	ENSG00000204580	Group A	None
cg09810078	6	30860265	ENSG00000204580	None	None
cg06501109	6	30850309	ENSG00000204580	Group A	None
cg23953820	6	30851051	ENSG00000204580	None	None
cg19148201	6	30860237	ENSG00000204580	None	None
cg19018599	6	30852154	ENSG00000204580	Group A	None
cg26556926	6	30852573	ENSG00000204580	None	None
cg17879299	6	30860300	ENSG00000204580	None	None
cg07187855	6	30854161	ENSG00000204580	Group A	None
cg24646556	6	30852566	ENSG00000204580	None	None
cg17604312	6	30850829	ENSG00000204580	None	None
cg14790552	6	30866999	ENSG00000204580	None	None
cg07979747	6	30860136	ENSG00000204580	None	None
cg10771650	6	30850405	ENSG00000204580	Group A	Group A
cg11985839	6	30853007	ENSG00000204580	Group A	Group A
cg07816398	6	30852545	ENSG00000204580	Group A	Group A
cg25400901	6	30860139	ENSG00000204580	Group A	Group A
cg02680487	6	30851529	ENSG00000204580	Group A	Group A
cg10470808	6	30852092	ENSG00000204580	Group A	Group A
cg13200628	6	30852069	ENSG00000204580	Group A	Group A
cg11224765	22	50971109	ENSG00000177989	Group A	Group A
cg07557792	22	50969783	ENSG00000177989	Group A	Group A
cg16644494	22	50971601	ENSG00000177989	Group A	None
cg23221113	22	50970943	ENSG00000177989	Group A	Group A
cg06432542	22	50966931	ENSG00000177989	Group A	Group A
cg00082897	22	50967392	ENSG00000177989	Group A	Group A
cg06345736	22	50966936	ENSG00000177989	Group A	Group A
cg16626435	22	50970632	ENSG00000177989	Group A	Group A
cg05719032	22	50970564	ENSG00000177989	Group A	Group A
cg17285325	22	50968343	ENSG00000177989	Group A	Group A
cg19799429	22	50968513	ENSG00000177989	Group A	Group A
cg17215449	22	50968516	ENSG00000177989	Group A	Group A
cg23978826	22	50970444	ENSG00000177989	Group A	Group A
cg22927510	22	50968328	ENSG00000177989	Group A	Group A
cg00546936	22	50969867	ENSG00000177989	Group A	Group A
cg11474317	22	50968852	ENSG00000177989	Group A	Group A
cg09435190	22	50968297	ENSG00000177989	Group A	Group A
cg26438682	22	50970706	ENSG00000177989	Group A	Group A
cg11654620	22	50969039	ENSG00000177989	Group A	Group A
cg20098015	22	50971140	ENSG00000177989	Group A	Group A
cg05329888	22	50968312	ENSG00000177989	Group A	None
cg16367976	22	50969678	ENSG00000177989	Group A	Group A
cg24055398	17	73127994	ENSG00000125458	Group A	Group A
cg21092177	17	73128031	ENSG00000125458	Group A	Group A
cg10520594	17	73127197	ENSG00000125458	Group A	Group A
cg02045804	17	73128545	ENSG00000125458	Group A	Group A
cg19234363	17	73128575	ENSG00000125458	Group A	None
cg12269355	17	73127918	ENSG00000125458	Group A	Group A
cg25749101	17	73124988	ENSG00000125458	Group A	None
cg08378505	17	73127297	ENSG00000125458	Group A	Group A
cg11409350	17	73126499	ENSG00000125458	Group A	Group A
cg05884756	17	73127913	ENSG00000125458	Group A	Group A
cg19847638	17	73128079	ENSG00000125458	Group A	Group A
cg24159547	17	73128072	ENSG00000125458	Group A	Group A
cg23179678	17	73125128	ENSG00000125458	Group A	None
cg05350058	13	50893872	ENSG00000176124	Group A	Group A
cg10393508	13	50950265	ENSG00000176124	Group A	None
cg20733077	13	50700845	ENSG00000176124	Group A	Group A
cg09524946	13	50706810	ENSG00000176124	Group A	Group A
cg11919003	13	50656957	ENSG00000176124	Group A	Group A
cg25269587	13	51289912	ENSG00000176124	Group A	Group A
cg07668407	13	50732961	ENSG00000176124	Group A	Group A
cg04945335	13	50854766	ENSG00000176124	Group A	Group A
cg01803928	13	50701619	ENSG00000176124	Group A	Group A
cg25328417	13	50655384	ENSG00000176124	Group A	None
cg16850027	13	50932050	ENSG00000176124	Group A	None
cg01720935	13	50937070	ENSG00000176124	Group A	Group A
cg20863107	13	50697985	ENSG00000176124	Group A	Group A
cg06839064	13	50873935	ENSG00000176124	Group A	Group A
cg15173813	13	50656136	ENSG00000176124	Group A	Group A
cg02333396	13	51259835	ENSG00000176124	Group A	Group A
cg23769921	13	51287828	ENSG00000176124	Group A	None
cg14465405	13	50795209	ENSG00000176124	Group A	Group A
cg14887099	13	51060599	ENSG00000176124	Group A	None
cg17636223	13	51200385	ENSG00000176124	Group A	Group A
cg27023962	13	50909275	ENSG00000176124	Group A	Group A
cg03962458	13	50745832	ENSG00000176124	Group A	Group A
cg25726284	13	51023469	ENSG00000176124	Group A	None
cg23135900	13	50656378	ENSG00000176124	Group A	Group A
cg08928030	13	51215245	ENSG00000176124	Group A	Group A
cg12883980	13	50707586	ENSG00000176124	Group A	Group A
cg03632635	13	50908779	ENSG00000176124	Group A	Group A
cg22447871	13	50799098	ENSG00000176124	Group A	None
cg19835045	13	50801738	ENSG00000176124	Group A	None
cg05977502	13	50819034	ENSG00000176124	Group A	Group A
cg19799865	13	50729986	ENSG00000176124	Group A	Group A
cg00692862	13	50884285	ENSG00000176124	Group A	Group A
cg13924554	13	50710952	ENSG00000176124	Group A	Group A
cg05091135	13	51103373	ENSG00000176124	Group A	Group A
cg26745060	13	50741803	ENSG00000176124	Group A	None
cg01207974	13	50703026	ENSG00000176124	Group A	Group A
cg24007376	13	51275033	ENSG00000176124	Group A	Group A
cg27478863	13	50783080	ENSG00000176124	Group A	Group A
cg00094620	13	50985313	ENSG00000176124	Group A	Group A
cg10842456	13	50805081	ENSG00000176124	Group A	Group A
cg25304198	13	51168711	ENSG00000176124	Group A	Group A
cg07121900	13	50706912	ENSG00000176124	Group A	Group A
cg07429908	13	50698635	ENSG00000176124	Group A	Group A
cg21157336	13	51290665	ENSG00000176124	Group A	Group A
cg22246918	13	51094655	ENSG00000176124	Group A	None
cg10172202	13	51059084	ENSG00000176124	Group A	Group A
cg10305996	13	50857677	ENSG00000176124	Group A	Group A
cg26121810	13	51252348	ENSG00000176124	None	Group A
cg25666830	13	50995080	ENSG00000176124	Group A	Group A
cg15303092	13	50996443	ENSG00000176124	Group A	Group A
cg22243583	13	50656529	ENSG00000176124	Group A	Group A
cg23104954	13	50701501	ENSG00000176124	Group A	Group A
cg06092168	13	51286764	ENSG00000176124	Group A	Group A
cg05354481	13	51210595	ENSG00000176124	Group A	Group A
cg10999745	13	51228677	ENSG00000176124	Group A	Group A
cg05789634	13	51164537	ENSG00000176124	Group A	Group A
cg16788890	13	50867394	ENSG00000176124	Group A	Group A
cg23223978	13	50656677	ENSG00000176124	Group A	Group A
cg20925383	13	50702410	ENSG00000176124	Group A	Group A
cg05358326	13	50975034	ENSG00000176124	None	Group A
cg25634807	13	50975320	ENSG00000176124	Group A	Group A
cg20529344	13	50707427	ENSG00000176124	Group A	Group A
cg12995376	13	51102160	ENSG00000176124	Group A	Group A
cg00465247	13	50703477	ENSG00000176124	Group A	Group A
cg13894420	13	50859451	ENSG00000176124	Group A	Group A
cg06960762	13	51265644	ENSG00000176124	Group A	Group A
cg00190330	13	50702184	ENSG00000176124	Group A	Group A
cg05099386	13	51203920	ENSG00000176124	Group A	Group A
cg15445281	13	51163726	ENSG00000176124	Group A	None
cg14857764	13	50706663	ENSG00000176124	Group A	Group A
cg22301261	13	50655392	ENSG00000176124	Group A	Group A
cg02055720	13	50996431	ENSG00000176124	Group A	Group A
cg09153683	13	50704370	ENSG00000176124	Group A	Group A
cg19307060	13	50746150	ENSG00000176124	Group A	Group A
cg00476054	13	50705383	ENSG00000176124	Group A	Group A
cg03850585	13	51101640	ENSG00000176124	Group A	Group A
cg01404873	13	50701050	ENSG00000176124	Group A	Group A
cg00904438	13	51251060	ENSG00000176124	Group A	Group A
cg03369344	13	50705024	ENSG00000176124	Group A	Group A
cg15523936	13	51289714	ENSG00000176124	Group A	Group A
cg14189002	13	50991866	ENSG00000176124	Group A	Group A
cg03778895	13	50699716	ENSG00000176124	Group A	Group A
cg03128361	13	50805062	ENSG00000176124	Group A	Group A
cg10207189	13	51185590	ENSG00000176124	Group A	Group A
cg07782767	13	50727184	ENSG00000176124	Group A	None
cg07701329	13	51190475	ENSG00000176124	Group A	Group A
cg01218012	13	50772687	ENSG00000176124	Group A	Group A
cg08004525	13	50703549	ENSG00000176124	Group A	Group A
cg20541527	13	50811383	ENSG00000176124	Group A	Group A
cg25287268	13	50694004	ENSG00000176124	None	Group A
cg25851564	13	50735214	ENSG00000176124	Group A	Group A
cg06342072	13	50985639	ENSG00000176124	Group A	Group A
cg00843117	13	50802085	ENSG00000176124	Group A	Group A
cg12964420	13	50975679	ENSG00000176124	Group A	None
cg27454283	13	51095835	ENSG00000176124	Group A	Group A
cg02621481	13	50931836	ENSG00000176124	Group A	Group A
cg12378878	13	50700606	ENSG00000176124	Group A	Group A
cg15214605	13	50699773	ENSG00000176124	Group A	Group A
cg23357209	13	51117881	ENSG00000176124	Group A	Group A
cg19379465	13	50723334	ENSG00000176124	Group A	None
cg20218678	13	50745306	ENSG00000176124	Group A	Group A
cg02920897	13	50699344	ENSG00000176124	Group A	Group A
cg01515803	13	51289817	ENSG00000176124	Group A	Group A
cg07917052	13	51110982	ENSG00000176124	Group A	Group A
cg20618076	13	50746138	ENSG00000176124	Group A	Group A
cg13059715	13	51170885	ENSG00000176124	None	Group A
cg13204699	13	50703841	ENSG00000176124	Group A	Group A
cg03431588	13	50929952	ENSG00000176124	Group A	None
cg04245367	13	50984394	ENSG00000176124	Group A	Group A
cg09772553	13	50883824	ENSG00000176124	Group A	Group A
cg26585452	13	50702914	ENSG00000176124	Group A	Group A
cg25399333	13	50856824	ENSG00000176124	Group A	None
cg20175324	13	50858812	ENSG00000176124	Group A	Group A
cg00024269	13	50961671	ENSG00000176124	Group A	Group A
cg04067970	13	50964036	ENSG00000176124	Group A	Group A
cg26818648	13	50815537	ENSG00000176124	Group A	Group A
cg15491102	13	51027597	ENSG00000176124	Group A	Group A
cg09000832	13	50703589	ENSG00000176124	Group A	Group A
cg04949225	13	50796845	ENSG00000176124	Group A	Group A
cg12987453	13	51027919	ENSG00000176124	Group A	Group A
cg17310259	13	50952690	ENSG00000176124	Group A	Group A
cg17092935	13	50997684	ENSG00000176124	Group A	Group A
cg23123132	13	51290724	ENSG00000176124	Group A	Group A
cg24842528	13	51225089	ENSG00000176124	Group A	Group A
cg13014829	13	51289696	ENSG00000176124	Group A	Group A
cg26390943	13	51245744	ENSG00000176124	Group A	Group A
cg20905467	13	50951277	ENSG00000176124	Group A	Group A
cg14651504	13	50961428	ENSG00000176124	Group A	Group A
cg08374986	13	50977696	ENSG00000176124	None	Group A
cg13180662	13	51292550	ENSG00000176124	Group A	Group A
cg18150909	13	50706830	ENSG00000176124	Group A	Group A
cg06459794	13	50708420	ENSG00000176124	Group A	Group A
cg07048832	13	50883529	ENSG00000176124	Group A	Group A
cg18450199	13	51149506	ENSG00000176124	Group A	Group A
cg17774539	13	50699727	ENSG00000176124	Group A	Group A
cg05258392	13	50936350	ENSG00000176124	Group A	Group A
cg05867762	13	51210877	ENSG00000176124	Group A	Group A
cg20174535	13	50659275	ENSG00000176124	Group A	Group A
cg01752594	13	50696070	ENSG00000176124	Group A	Group A
cg16048340	13	51219112	ENSG00000176124	None	Group A
cg13774342	13	50702795	ENSG00000176124	Group A	Group A
cg02003272	13	50702719	ENSG00000176124	Group A	Group A
cg21548464	13	50707937	ENSG00000176124	Group A	Group A
cg05394800	13	50707050	ENSG00000176124	Group A	Group A
cg05749971	13	50655696	ENSG00000176124	Group A	Group A
cg20293942	13	50701256	ENSG00000176124	Group A	Group A
cg21273366	13	50656391	ENSG00000176124	Group A	Group A
cg06302818	13	50708043	ENSG00000176124	Group A	Group A
cg04214430	13	50702707	ENSG00000176124	Group A	Group A
cg10068417	13	50706583	ENSG00000176124	Group A	Group A
cg12774482	13	50656354	ENSG00000176124	Group A	Group A
cg02992881	13	50699806	ENSG00000176124	Group A	Group A
cg00247571	13	50707065	ENSG00000176124	Group A	Group A
cg26128977	13	50699776	ENSG00000176124	Group A	Group A
cg11446099	13	50699887	ENSG00000176124	Group A	Group A
cg00373763	13	50908713	ENSG00000176124	None	Group A
cg05191839	13	50819265	ENSG00000176124	Group A	Group A
cg13212435	13	50736277	ENSG00000176124	Group A	Group A
cg17976839	13	50923823	ENSG00000176124	Group A	Group A
cg24585282	13	51257555	ENSG00000176124	Group A	Group A
cg27089079	13	51020511	ENSG00000176124	Group A	Group A
cg23575603	13	50707753	ENSG00000176124	Group A	Group A
cg24691105	13	50700331	ENSG00000176124	Group A	Group A
cg26901641	22	41573032	ENSG00000100393	Group A	Group A
cg08131204	22	41487073	ENSG00000100393	Group A	Group A
cg25299898	22	41563501	ENSG00000100393	Group A	Group A
cg00500400	22	41487283	ENSG00000100393	None	Group A
cg03427564	22	41489051	ENSG00000100393	Group A	Group A
cg17439569	22	41513539	ENSG00000100393	Group A	None
cg00187244	22	41492007	ENSG00000100393	Group A	Group A
cg14455139	22	41573155	ENSG00000100393	Group A	Group A
cg03656483	22	41490340	ENSG00000100393	Group A	None
cg03950371	22	41573046	ENSG00000100393	Group A	Group A
ch.22.734399R	22	41522682	ENSG00000100393	Group A	Group A
cg02107564	22	41488750	ENSG00000100393	Group A	Group A
cg07519229	22	41486835	ENSG00000100393	Group A	Group A
cg24349919	22	41487761	ENSG00000100393	None	Group A
cg05997318	22	41542772	ENSG00000100393	Group A	Group A
cg04452260	22	41487569	ENSG00000100393	Group A	Group A
cg11931284	22	41492370	ENSG00000100393	Group A	Group A
cg12968540	22	41572924	ENSG00000100393	Group A	Group A
cg13028324	22	41501680	ENSG00000100393	Group A	None
cg06793497	22	41542898	ENSG00000100393	Group A	Group A
cg02046995	22	41487740	ENSG00000100393	Group A	Group A
cg09331127	22	41487734	ENSG00000100393	Group A	Group A
cg05601844	22	41573176	ENSG00000100393	Group A	Group A
cg14690197	8	22456421	ENSG00000241852	Group A	Group A
cg24261270	8	22462105	ENSG00000241852	Group A	Group A
cg17182503	8	22462457	ENSG00000241852	Group A	Group A
cg07536704	8	22462853	ENSG00000241852	Group A	Group A
cg09093714	8	22460877	ENSG00000241852	Group A	Group A
cg19216211	8	22455986	ENSG00000241852	Group A	Group A
cg14276435	8	22462062	ENSG00000241852	Group A	Group A
cg22460314	8	22459276	ENSG00000241852	Group A	Group A
cg22821839	8	22459345	ENSG00000241852	Group A	Group A
cg18811789	8	22462110	ENSG00000241852	Group A	Group A
cg19455335	8	22457658	ENSG00000241852	Group A	Group A
cg01793387	8	22461396	ENSG00000241852	Group A	Group A
cg07538190	8	22458182	ENSG00000241852	Group A	Group A
cg14482093	8	22461488	ENSG00000241852	Group A	Group A
cg00599393	8	22457479	ENSG00000241852	Group A	Group A
cg07149267	8	22460373	ENSG00000241852	Group A	Group A
cg16266672	8	22461575	ENSG00000241852	Group A	Group A
cg13162328	8	22462125	ENSG00000241852	Group A	Group A
cg12749531	8	22462455	ENSG00000241852	Group A	Group A
cg21658235	8	22456391	ENSG00000241852	Group A	Group A
cg27484386	8	22462123	ENSG00000241852	Group A	Group A
cg00992153	8	22456121	ENSG00000241852	Group A	Group A
cg17687970	8	22462467	ENSG00000241852	Group A	Group A
cg26818792	8	22462493	ENSG00000241852	Group A	Group A
cg20382089	8	22462724	ENSG00000241852	Group A	Group A
cg03934689	8	22456092	ENSG00000241852	Group A	Group A
cg02227867	8	22457446	ENSG00000241852	Group A	None
cg03555325	8	22458673	ENSG00000241852	Group A	Group A
cg12137450	8	22458046	ENSG00000241852	None	Group A
cg25631518	8	22462351	ENSG00000241852	Group A	Group A
cg04789776	8	22462112	ENSG00000241852	Group A	None
cg00088901	12	32041502	ENSG00000255760	None	Group A
cg17872064	2	203130438	ENSG00000055044	Group A	Group A
cg07756108	2	203130955	ENSG00000055044	Group A	Group A
ch.2.202877934R	2	203169689	ENSG00000055044	Group A	Group A
cg11667301	2	203141235	ENSG00000055044	Group A	Group A
cg07893916	2	203155462	ENSG00000055044	Group A	Group A
cg15694522	2	203157551	ENSG00000055044	Group A	Group A
cg00844192	2	203165015	ENSG00000055044	Group A	Group A
cg16620283	2	203155849	ENSG00000055044	Group A	None
cg18486018	2	203157043	ENSG00000055044	Group A	Group A
cg18496947	2	203157608	ENSG00000055044	Group A	Group A
cg04937594	2	203130403	ENSG00000055044	Group A	Group A
cg25069420	2	203140218	ENSG00000055044	Group A	Group A
cg27487763	2	203142626	ENSG00000055044	Group A	Group A
cg18592701	2	203129297	ENSG00000055044	Group A	Group A
cg02698037	2	203157096	ENSG00000055044	Group A	Group A
cg13526071	2	203159409	ENSG00000055044	Group A	Group A
cg03429512	2	203140700	ENSG00000055044	Group A	Group A
cg03128029	2	203143288	ENSG00000055044	Group A	Group A
cg02486590	2	203155090	ENSG00000055044	Group A	None
cg24728336	2	203142776	ENSG00000055044	Group A	Group A
cg15969695	2	203129144	ENSG00000055044	Group A	Group A
cg19877801	2	203149128	ENSG00000055044	Group A	Group A
ch.2.4034195R	2	203140804	ENSG00000055044	Group A	Group A
cg04877802	2	203130345	ENSG00000055044	Group A	Group A
cg26230390	2	203130314	ENSG00000055044	Group A	Group A
cg18000924	2	203130365	ENSG00000055044	Group A	Group A
cg18122406	2	203130903	ENSG00000055044	Group A	Group A
cg02964602	2	203130213	ENSG00000055044	Group A	Group A
cg11455955	2	203168186	ENSG00000055044	Group A	None
cg24588278	2	203134514	ENSG00000055044	Group A	None
cg01654627	19	10697690	ENSG00000129354	Group A	Group A
cg08533401	19	10698341	ENSG00000129354	Group A	Group A
cg18406556	19	10687903	ENSG00000129354	Group A	None
cg10516832	19	10691895	ENSG00000129354	Group A	Group A
cg20567537	19	10698078	ENSG00000129354	None	Group A
cg05787818	19	10691816	ENSG00000129354	Group A	None
cg14985481	19	10691854	ENSG00000129354	Group A	Group A
cg23652172	19	10691765	ENSG00000129354	Group A	Group A
cg07434260	19	10698036	ENSG00000129354	Group A	Group A
cg16589555	19	10683470	ENSG00000129354	Group A	None
cg22654824	19	10698384	ENSG00000129354	Group A	Group A
cg26999505	19	10691861	ENSG00000129354	Group A	Group A
cg01562385	19	10698098	ENSG00000129354	Group A	Group A
cg15555932	19	10697913	ENSG00000129354	Group A	None
cg08148553	19	10698020	ENSG00000129354	Group A	Group A
cg27104822	19	10698084	ENSG00000129354	Group A	Group A
cg19380085	3	48721234	ENSG00000213672	Group A	None
cg05518283	3	48701662	ENSG00000213672	Group A	Group A
cg20715847	3	48711501	ENSG00000213672	Group A	Group A
cg04481305	3	48716603	ENSG00000213672	Group A	None
cg04244987	3	48723638	ENSG00000213672	Group A	Group A
cg09736162	3	48700443	ENSG00000213672	Group A	None
cg09789120	3	48701057	ENSG00000213672	Group A	None
cg21175642	3	48701770	ENSG00000213672	Group A	Group A
cg02787218	3	48717275	ENSG00000213672	Group A	None
cg03515642	3	48701048	ENSG00000213672	Group A	None
cg01531287	3	48724289	ENSG00000213672	Group A	None
cg10790778	3	48701553	ENSG00000213672	Group A	Group A
cg12091542	3	48700425	ENSG00000213672	Group A	Group A
cg10454232	3	48724305	ENSG00000213672	Group A	None
cg14494448	3	48701524	ENSG00000213672	Group A	Group A
cg20370277	3	48722908	ENSG00000213672	Group A	Group A
cg16228589	3	48722970	ENSG00000213672	Group A	Group A
cg14923274	3	48725172	ENSG00000213672	Group A	None
cg13482209	3	48700475	ENSG00000213672	Group A	Group A
cg22329233	3	48723293	ENSG00000213672	Group A	Group A
cg09524352	3	48719190	ENSG00000213672	Group A	None
cg11294835	3	48701061	ENSG00000213672	Group A	Group A
cg13239227	3	48705266	ENSG00000213672	Group A	Group A
cg03547606	3	48723644	ENSG00000213672	Group A	Group A
cg03875571	3	48718585	ENSG00000213672	Group A	None
cg10324902	3	48701666	ENSG00000213672	Group A	Group A
cg08015507	3	48720378	ENSG00000213672	Group A	Group A
cg25157280	3	48700498	ENSG00000213672	Group A	Group A
cg18849300	3	48723061	ENSG00000213672	Group A	Group A
cg10525567	3	48716190	ENSG00000213672	Group A	Group A
cg11929643	3	48700391	ENSG00000213672	Group A	Group A
cg01851088	3	48700337	ENSG00000213672	Group A	Group A
cg10573386	3	48700375	ENSG00000213672	Group A	Group A
cg11704396	3	48723701	ENSG00000213672	Group A	Group A
cg17904852	3	48700269	ENSG00000213672	Group A	Group A
cg15511738	3	48700027	ENSG00000213672	Group A	Group A
cg18750210	7	99614405	ENSG00000106261	Group A	Group A
cg02891218	7	99612634	ENSG00000106261	Group A	Group A
cg03429034	7	99613105	ENSG00000106261	Group A	Group A
cg21540035	7	99612715	ENSG00000106261	Group A	Group A
cg04305808	7	99614209	ENSG00000106261	Group A	Group A
cg00155447	7	99627985	ENSG00000106261	Group A	Group A
cg22004693	7	99632812	ENSG00000106261	Group A	Group A
cg12728465	7	99612529	ENSG00000106261	None	Group A
cg21871746	7	99616820	ENSG00000106261	Group A	Group A
cg04388802	7	99615725	ENSG00000106261	Group A	Group A
cg01834856	7	99639091	ENSG00000106261	Group A	Group A
cg26670626	7	99613244	ENSG00000106261	Group A	Group A
cg00641178	7	99621385	ENSG00000106261	Group A	Group A
cg23056437	7	99630899	ENSG00000106261	Group A	Group A
cg07125725	7	99612773	ENSG00000106261	Group A	None
cg05906696	7	99634822	ENSG00000106261	Group A	Group A
cg10887359	7	99630998	ENSG00000106261	Group A	Group A
cg07913999	7	99613796	ENSG00000106261	Group A	Group A
cg06491358	7	99613054	ENSG00000106261	Group A	Group A
cg03319806	7	99613147	ENSG00000106261	Group A	Group A
cg05313743	7	99613185	ENSG00000106261	Group A	Group A
cg12557168	7	99630979	ENSG00000106261	Group A	Group A
cg06384642	7	99613517	ENSG00000106261	Group A	None
cg04193037	7	99637061	ENSG00000106261	None	Group A
cg05869173	7	99613192	ENSG00000106261	Group A	Group A
cg25996904	7	99627941	ENSG00000106261	Group A	Group A
cg22097396	8	144655371	ENSG00000255050	None	None
cg03569564	8	144659492	ENSG00000255050	None	Group A
cg24351694	8	144655447	ENSG00000255050	None	Group A
cg17524265	8	144659883	ENSG00000255050	None	Group A
cg14809332	8	144654887	ENSG00000255050	None	Group A
cg15575696	8	144659166	ENSG00000255050	None	None
cg23007592	8	144655679	ENSG00000255050	None	Group A
cg08197509	8	144658905	ENSG00000255050	None	Group A
cg01494348	8	144660395	ENSG00000255050	None	Group A
cg26225336	8	144655168	ENSG00000255050	None	None
cg25978374	8	144658337	ENSG00000255050	None	Group A
cg15537850	8	144661051	ENSG00000255050	None	Group A
cg20127859	8	144656271	ENSG00000255050	None	Group A
cg18409562	8	144657636	ENSG00000255050	None	Group A
cg18047920	8	144656997	ENSG00000255050	None	None
cg01048372	8	144655484	ENSG00000255050	None	Group A
cg16294143	8	144660872	ENSG00000255050	None	Group A
cg17244719	8	144661001	ENSG00000255050	None	Group A
cg26536354	8	144654954	ENSG00000255050	None	None
cg08017634	8	144659831	ENSG00000255050	None	Group A
cg25405203	8	144660828	ENSG00000255050	None	None
cg14768260	8	144655553	ENSG00000255050	None	Group A
cg10593638	8	144655260	ENSG00000255050	None	Group A
cg25786937	8	144660831	ENSG00000255050	None	Group A
cg21187068	8	144659627	ENSG00000255050	None	Group A
cg23966224	8	144660629	ENSG00000255050	None	Group A
cg19357499	8	144660631	ENSG00000255050	None	Group A
cg13282195	8	144660772	ENSG00000255050	None	Group A
cg19878482	8	144655026	ENSG00000255050	None	None
cg03967627	8	144655030	ENSG00000255050	None	None
cg08508337	8	144660607	ENSG00000255050	None	Group A
cg16316162	8	144660157	ENSG00000255050	None	Group A
cg18501409	21	46553607	ENSG00000197381	Group A	Group A
cg06893264	21	46532425	ENSG00000197381	Group A	Group A
cg11424525	21	46494378	ENSG00000197381	Group A	Group A
cg16471535	21	46493743	ENSG00000197381	Group A	Group A
cg08764522	21	46492634	ENSG00000197381	Group A	Group A
cg17150447	21	46530349	ENSG00000197381	Group A	Group A
cg04233620	21	46629219	ENSG00000197381	Group A	Group A
cg19582046	21	46506629	ENSG00000197381	Group A	Group A
cg15349559	21	46499349	ENSG00000197381	Group A	Group A
cg17540096	21	46572528	ENSG00000197381	Group A	Group A
cg10691742	21	46570664	ENSG00000197381	Group A	Group A
cg21613051	21	46591146	ENSG00000197381	Group A	Group A
cg05516004	21	46496180	ENSG00000197381	Group A	Group A
cg06184450	21	46520235	ENSG00000197381	Group A	Group A
cg21217129	21	46554127	ENSG00000197381	Group A	None
cg08946598	21	46628114	ENSG00000197381	Group A	None
cg02498179	21	46591069	ENSG00000197381	Group A	Group A
cg26240619	21	46640300	ENSG00000197381	Group A	Group A
cg01716252	21	46552605	ENSG00000197381	Group A	Group A
cg27449258	21	46493436	ENSG00000197381	Group A	Group A
cg03105083	21	46628758	ENSG00000197381	Group A	Group A
cg19810954	21	46496510	ENSG00000197381	Group A	Group A
cg22226852	21	46523156	ENSG00000197381	Group A	Group A
cg00927699	21	46493289	ENSG00000197381	None	Group A
cg09516664	21	46514212	ENSG00000197381	Group A	Group A
cg15770095	21	46499879	ENSG00000197381	Group A	None
cg10537253	21	46542848	ENSG00000197381	Group A	None
cg01603980	21	46521050	ENSG00000197381	Group A	Group A
cg10456738	21	46568960	ENSG00000197381	Group A	Group A
cg16358576	21	46644306	ENSG00000197381	Group A	Group A
cg09841077	21	46596189	ENSG00000197381	Group A	None
cg14369893	21	46501109	ENSG00000197381	Group A	Group A
cg19571408	21	46516039	ENSG00000197381	Group A	None
cg12608445	21	46571362	ENSG00000197381	Group A	Group A
cg22281721	21	46573382	ENSG00000197381	Group A	Group A
cg14526825	21	46646076	ENSG00000197381	None	Group A
cg11780936	21	46548297	ENSG00000197381	Group A	Group A
cg21913632	21	46505130	ENSG00000197381	Group A	Group A
cg05811362	21	46548047	ENSG00000197381	Group A	Group A
cg05364617	21	46549703	ENSG00000197381	Group A	Group A
cg17167331	21	46506673	ENSG00000197381	Group A	Group A
cg18230220	21	46588068	ENSG00000197381	Group A	Group A
cg03735261	21	46591036	ENSG00000197381	None	Group A
cg09676390	21	46493345	ENSG00000197381	Group A	Group A
cg23806457	21	46626969	ENSG00000197381	Group A	None
cg19954278	21	46591539	ENSG00000197381	Group A	Group A
cg01273777	21	46520723	ENSG00000197381	Group A	None
cg21024676	21	46523729	ENSG00000197381	None	Group A
cg00939394	21	46540731	ENSG00000197381	Group A	Group A
cg08342736	21	46631146	ENSG00000197381	Group A	None
cg15228155	21	46560268	ENSG00000197381	Group A	Group A
cg11987819	21	46495389	ENSG00000197381	None	Group A
cg14194835	21	46640872	ENSG00000197381	Group A	Group A
cg25675393	21	46494274	ENSG00000197381	None	Group A
cg08222185	21	46494823	ENSG00000197381	None	Group A
cg23662138	21	46495607	ENSG00000197381	Group A	Group A
cg25894939	21	46521281	ENSG00000197381	Group A	Group A
cg05575217	21	46518030	ENSG00000197381	Group A	Group A
cg12416205	1	113239383	ENSG00000155363	Group A	None
cg23523975	1	113215571	ENSG00000155363	Group A	Group A
cg13563745	1	113217457	ENSG00000155363	Group E	Group A
cg00118507	1	113215934	ENSG00000155363	Group A	Group A
cg20974139	1	113240710	ENSG00000155363	Group A	Group E
cg16009787	1	113217043	ENSG00000155363	Group A	Group A
cg06477422	1	113230174	ENSG00000155363	Group A	Group A
cg14256234	1	113217181	ENSG00000155363	Group A	Group A
cg15095622	1	113242047	ENSG00000155363	Group A	Group A
cg17598480	1	113216243	ENSG00000155363	Group A	Group A
cg05306395	1	113216829	ENSG00000155363	Group A	Group A
cg24344074	1	113218414	ENSG00000155363	Group A	Group A
cg10136131	1	113216049	ENSG00000155363	Group A	None
cg03417473	1	113216382	ENSG00000155363	Group A	Group A
cg05587474	1	113216961	ENSG00000155363	Group A	Group A
cg00719568	1	113239645	ENSG00000155363	Group A	Group A
cg22068770	1	113216683	ENSG00000155363	Group A	None
cg11178985	1	113216804	ENSG00000155363	Group A	Group A
cg00115090	1	113242166	ENSG00000155363	Group A	Group A
cg11257300	1	113229103	ENSG00000155363	Group A	Group A
cg03610889	1	113239314	ENSG00000155363	Group A	Group A
cg09006696	1	113230380	ENSG00000155363	Group A	Group A
cg22853526	1	113216965	ENSG00000155363	Group A	None
cg10114555	1	113216774	ENSG00000155363	Group A	Group A
cg03811169	1	113217169	ENSG00000155363	Group A	Group A
cg06845128	1	113236406	ENSG00000155363	Group A	None
cg01019994	1	113240299	ENSG00000155363	Group A	None
cg16461320	1	113237130	ENSG00000155363	Group A	Group A
cg03486409	1	113217144	ENSG00000155363	Group A	Group A
cg04564646	1	113217655	ENSG00000155363	Group A	Group A
cg14262371	1	113217204	ENSG00000155363	Group A	Group A
cg08355353	1	113217657	ENSG00000155363	Group A	Group A
cg07196835	1	113217837	ENSG00000155363	Group A	Group A
cg14847502	10	30724194	ENSG00000107968	Group A	Group A
cg19596273	10	30724086	ENSG00000107968	Group A	Group A
cg26579601	10	30724020	ENSG00000107968	Group A	Group A
cg25639195	10	30726899	ENSG00000107968	Group A	Group A
cg02070205	10	30722105	ENSG00000107968	None	None
cg11230435	10	30724374	ENSG00000107968	Group A	Group A
cg13289132	10	30722225	ENSG00000107968	None	None
cg26455711	10	30746830	ENSG00000107968	None	None
cg24410257	10	30748453	ENSG00000107968	Group A	Group A
cg00498869	10	30736295	ENSG00000107968	Group A	Group A
cg22402335	10	30723526	ENSG00000107968	Group A	Group A
cg04453471	10	30726531	ENSG00000107968	Group A	Group A
cg25680628	10	30724274	ENSG00000107968	Group A	Group A
cg04081651	10	30722660	ENSG00000107968	Group A	None
cg01464351	10	30722920	ENSG00000107968	Group A	None
cg01994328	10	30723347	ENSG00000107968	Group A	None
cg11286076	10	30722658	ENSG00000107968	Group A	None
cg12408189	10	30722286	ENSG00000107968	Group A	None
cg02270053	10	30735101	ENSG00000107968	Group A	None
cg24391991	10	30723100	ENSG00000107968	Group A	None
cg18003189	10	30723096	ENSG00000107968	Group A	None
cg02326534	10	30722736	ENSG00000107968	Group A	None
cg09639837	10	30722502	ENSG00000107968	Group A	Group A
cg13565672	10	30723092	ENSG00000107968	Group A	None
cg03941010	10	30722981	ENSG00000107968	Group A	Group A
cg25175986	10	30722773	ENSG00000107968	Group A	None
cg05924022	10	30723367	ENSG00000107968	Group A	None
cg23607033	10	30723892	ENSG00000107968	Group A	None
cg10519154	11	67212322	ENSG00000172725	None	Group A
cg15512469	11	67207869	ENSG00000172725	None	Group A
cg20792833	11	67205195	ENSG00000172725	Group A	Group A
cg25070566	11	67208842	ENSG00000172725	Group A	Group A
cg12535569	11	67205291	ENSG00000172725	Group A	Group A
cg19544441	11	67211701	ENSG00000172725	Group A	Group A
cg12835342	11	67211379	ENSG00000172725	Group A	Group A
cg01525879	11	67207498	ENSG00000172725	Group A	Group A
cg05751148	11	67204799	ENSG00000172725	Group A	Group A
cg02310347	11	67212288	ENSG00000172725	Group A	Group A
cg09541468	11	67211245	ENSG00000172725	Group A	Group A
cg16383394	11	67208945	ENSG00000172725	Group A	Group A
cg15810744	11	67211300	ENSG00000172725	Group A	Group A
cg03311252	11	67209355	ENSG00000172725	Group A	Group A
cg07622205	11	67208062	ENSG00000172725	Group A	None
cg20786697	11	67205650	ENSG00000172725	Group A	Group A
cg27262415	11	67205166	ENSG00000172725	Group A	Group A
cg25837813	11	67207973	ENSG00000172725	Group A	None
cg17690322	11	67206434	ENSG00000172725	Group A	None
cg07804462	11	67211816	ENSG00000172725	Group A	Group A
cg10623043	11	67211318	ENSG00000172725	Group A	Group A
cg15336893	11	67210282	ENSG00000172725	Group A	None
cg02220365	11	67211717	ENSG00000172725	Group A	Group A
cg27657924	11	67207784	ENSG00000172725	Group A	Group A
cg02222982	11	67207599	ENSG00000172725	Group A	Group A
cg09127129	11	67205642	ENSG00000172725	Group A	None
cg15758147	11	67211080	ENSG00000172725	Group A	None
cg25256924	11	67205739	ENSG00000172725	Group A	Group A
cg16489447	11	67211128	ENSG00000172725	Group A	Group A
cg04867406	11	67211057	ENSG00000172725	Group A	Group A
cg20221020	11	67209257	ENSG00000172725	Group A	Group A
cg16408081	11	67205869	ENSG00000172725	Group A	Group A
cg18825927	11	67211308	ENSG00000172725	Group A	Group A
cg12044599	11	67206308	ENSG00000172725	Group A	Group A
cg10542975	11	67205096	ENSG00000172725	Group A	Group A
cg15995296	11	67210812	ENSG00000172725	Group A	Group A
cg23468927	11	67206263	ENSG00000172725	Group A	Group A
cg16334425	11	67210033	ENSG00000172725	Group A	Group A
cg01252023	11	67207574	ENSG00000172725	Group A	Group A
cg20744217	11	67211017	ENSG00000172725	Group A	Group A
cg20134541	11	67210130	ENSG00000172725	Group A	Group A
cg23010585	11	67210192	ENSG00000172725	Group A	Group A
cg02740606	11	67206418	ENSG00000172725	Group A	Group A
cg06800321	11	67211054	ENSG00000172725	Group A	Group A
cg09739036	11	67211315	ENSG00000172725	Group A	Group A
cg02874908	11	67205113	ENSG00000172725	Group A	Group A
cg05750788	11	67210225	ENSG00000172725	None	Group A
cg13853823	11	119166116	ENSG00000110395	Group D	Group A
cg23965590	11	119133451	ENSG00000110395	None	Group A
cg23478292	11	119075962	ENSG00000110395	Group D	Group A
cg26278387	11	119093208	ENSG00000110395	None	Group A
cg14842480	11	119131504	ENSG00000110395	Group D	None
cg17010288	11	119100694	ENSG00000110395	Group C	Group A
cg17431492	11	119101441	ENSG00000110395	Group C	Group A
cg11340498	11	119075448	ENSG00000110395	Group D	Group A
cg07123846	11	119076106	ENSG00000110395	Group D	Group A
cg23587171	11	119076323	ENSG00000110395	Group D	Group A
cg20013319	11	119089262	ENSG00000110395	Group D	Group A
cg00657759	11	119076567	ENSG00000110395	Group D	None
cg04964702	11	119076556	ENSG00000110395	Group C	Group A
cg14877383	11	119161785	ENSG00000110395	Group C	Group A
cg24223075	11	119137279	ENSG00000110395	None	Group A
cg22724795	11	119129266	ENSG00000110395	Group C	Group A
[truncated: 2,077 more rows]
